# Supplementary material for: Comparison of the catalytic activity for the Suzuki–Miyaura reaction of (η5-Cp)Pd(IPr)Cl with (η3-cinnamyl)Pd(IPr)(Cl) and (η3-1-t-Bu-indenyl)Pd(IPr)(Cl)
Source: Beilstein J Org Chem. 2015 Dec 8;11:2476–86. doi: 10.3762/bjoc.11.269 (PMC4685905; doi:10.3762/bjoc.11.269)
Supplement: File 2 — Crystallographic information file for CpDim. [file Beilstein_J_Org_Chem-11-2476-s002.cif]

data_General
_audit_creation_date                  '2013-02-27'
_audit_creation_method                'Olex2 1.2'
_audit_update_record                   ?

;
These are the CIF format data (1 compound) for the paper 

"Comparison of the Catalytic Activity for the Suzuki-Miyaura Reaction of (eta5-Cp)Pd(IPr)Cl with (eta3-cinnamyl)Pd(IPr)(Cl) and (eta3-1-tBu-indenyl)Pd(IPr)(Cl)"

Patrick R. Melvin, Nilay Hazari, Hannah M. C. Lant, Ian L. Peczak and Hemali P. Shah
;
_publ_contact_author
;
 Dr N. Hazari           
 The Department of Chemistry 
 Yale University 
 P. O. Box 208107 
 New Haven 
 Connecticut 06520 USA.
;      
_publ_contact_author_phone      '+1 203 432 0885'
_contact_author_fax             '+1 203 432 6144'
_publ_contact_author_email      nilay.hazari@yale.edu

#============================================================================== 
data_CpDim
#==============================================================================
_vrf_PLAT987_007-14031
;
PROBLEM: The Flack x is >> 0 -  Do a BASF/TWIN Refinement     Please Check
RESPONSE: This analysis was performed during the least squares analysis.  The batch scale factor refined to a value of 0.454(3) with respect to an inversion twin.
;
  
_audit_creation_method            'SHELXL-2014/7' 
_shelx_SHELXL_version_number      '2014/7' 
_chemical_name_systematic         ? 
_chemical_name_common             ? 
_chemical_melting_point           ? 
_chemical_formula_moiety          'C59 H77 Cl N4 Pd2' 
_chemical_formula_sum 
 'C59 H77 Cl N4 Pd2' 
_chemical_formula_weight          1090.49 
  
loop_ 
 _atom_type_symbol 
 _atom_type_description 
 _atom_type_scat_dispersion_real 
 _atom_type_scat_dispersion_imag 
 _atom_type_scat_source 
 'C'  'C'   0.0181   0.0091 
 'International Tables Vol C Tables 4.2.6.8 and 6.1.1.4' 
 'H'  'H'   0.0000   0.0000 
 'International Tables Vol C Tables 4.2.6.8 and 6.1.1.4' 
 'Cl'  'Cl'   0.3639   0.7018 
 'International Tables Vol C Tables 4.2.6.8 and 6.1.1.4' 
 'N'  'N'   0.0311   0.0180 
 'International Tables Vol C Tables 4.2.6.8 and 6.1.1.4' 
 'Pd'  'Pd'   0.1215   3.9337 
 'International Tables Vol C Tables 4.2.6.8 and 6.1.1.4' 
  
_space_group_crystal_system       monoclinic 
_space_group_IT_number            4 
_space_group_name_H-M_alt         'P 21' 
_space_group_name_Hall            'P 2yb' 
  
_shelx_space_group_comment 
; 
The symmetry employed for this shelxl refinement is uniquely defined 
by the following loop, which should always be used as a source of 
symmetry information in preference to the above space-group names. 
They are only intended as comments. 
; 
  
loop_ 
 _space_group_symop_operation_xyz 
 'x, y, z' 
 '-x, y+1/2, -z' 
  
_cell_length_a                    11.5881(2) 
_cell_length_b                    12.3150(2) 
_cell_length_c                    19.3155(14) 
_cell_angle_alpha                 90 
_cell_angle_beta                  100.473(7) 
_cell_angle_gamma                 90 
_cell_volume                      2710.5(2) 
_cell_formula_units_Z             2 
_cell_measurement_temperature     93(2) 
_cell_measurement_reflns_used     38877 
_cell_measurement_theta_min       2.3 
_cell_measurement_theta_max       63.8 
  
_exptl_crystal_description        Block 
_exptl_crystal_colour             Red 
_exptl_crystal_density_meas       ? 
_exptl_crystal_density_method     'not measured' 
_exptl_crystal_density_diffrn     1.336 
_exptl_crystal_F_000              1136 
_exptl_transmission_factor_min    ? 
_exptl_transmission_factor_max    ? 
_exptl_crystal_size_max           0.100 
_exptl_crystal_size_mid           0.050 
_exptl_crystal_size_min           0.050 
_exptl_absorpt_coefficient_mu     6.101 
_shelx_estimated_absorpt_T_min    0.581 
_shelx_estimated_absorpt_T_max    0.750 
_exptl_absorpt_correction_type    multi-scan 
_exptl_absorpt_correction_T_min   0.328 
_exptl_absorpt_correction_T_max   0.750 
_exptl_absorpt_process_details    'Jacobson, R. (1998) Private Communication' 
_exptl_absorpt_special_details    ? 
_diffrn_ambient_temperature       93(2) 
_diffrn_radiation_wavelength      1.54178 
_diffrn_radiation_type            CuK\a 
_diffrn_source                    'Rotating Anode' 
_diffrn_measurement_device_type   'Rigaku Saturn 944+ CCD' 
_diffrn_measurement_method        \w 
_diffrn_detector_area_resol_mean  22.2 
_diffrn_reflns_number             90929 
_diffrn_reflns_av_unetI/netI      0.0413 
_diffrn_reflns_av_R_equivalents   0.0821 
_diffrn_reflns_limit_h_min        -13 
_diffrn_reflns_limit_h_max        13 
_diffrn_reflns_limit_k_min        -13 
_diffrn_reflns_limit_k_max        14 
_diffrn_reflns_limit_l_min        -22 
_diffrn_reflns_limit_l_max        22 
_diffrn_reflns_theta_min          2.326 
_diffrn_reflns_theta_max          63.677 
_diffrn_reflns_theta_full         63.677 
_diffrn_measured_fraction_theta_max   0.996 
_diffrn_measured_fraction_theta_full  0.996 
_diffrn_reflns_Laue_measured_fraction_max    0.996 
_diffrn_reflns_Laue_measured_fraction_full   0.996 
_diffrn_reflns_point_group_measured_fraction_max   0.996 
_diffrn_reflns_point_group_measured_fraction_full  0.996 
_reflns_number_total              8645 
_reflns_number_gt                 8627 
_reflns_threshold_expression      'I > 2\s(I)' 
_reflns_Friedel_coverage          0.900 
_reflns_Friedel_fraction_max      0.996 
_reflns_Friedel_fraction_full     0.996 
  
_reflns_special_details 
; 
 Reflections were merged by SHELXL according to the crystal 
 class for the calculation of statistics and refinement. 
  
 _reflns_Friedel_fraction is defined as the number of unique 
 Friedel pairs measured divided by the number that would be 
 possible theoretically, ignoring centric projections and 
 systematic absences. 
; 
  
_computing_data_collection        'CrystalClear-SM Expert 2.0 r15 (Rigaku, 2011)' 
_computing_cell_refinement        'CrystalClear-SM Expert 2.0 r15 (Rigaku, 2011)' 
_computing_data_reduction         'CrystalClear-SM Expert 2.0 r15 (Rigaku, 2011)' 
_computing_structure_solution     'SHELXT-2014/5 (Sheldrick, 2014)' 
_computing_structure_refinement 'SHELXL-2014/7 (Sheldrick, 2014)' 
_computing_molecular_graphics 
; 
Dolomanov, O.V.; Bourhis, L.J.; Gildea, R.J.; Howard, J.A.K.; Puschmann, H., 
OLEX2: A complete structure solution, refinement and analysis program 
(2009). J. Appl. Cryst., 42, 339-341. 
; 
_computing_publication_material   'SHELXL-2013/2 (Sheldrick, 2014)' 
_refine_special_details 
; 
 Refined as a 2-component inversion twin. The batch scale factor refined to a value of 0.454(3) with respect to an inversion twin.

 Refinement of F^2^ against ALL reflections.  The weighted R-factor wR and 
 goodness of fit S are based on F^2^, conventional R-factors R are based 
 on F, with F set to zero for negative F^2^. The threshold expression of 
 F^2^ > 2sigma(F^2^) is used only for calculating R-factors(gt) etc. and is 
 not relevant to the choice of reflections for refinement.  R-factors based 
 on F^2^ are statistically about twice as large as those based on F, and R- 
 factors based on ALL data will be even larger. 

The hydrogen atoms were first found in the difference map, then generated geometrically and refined as riding atoms with C-H distances = 0.95 - 0.99 angstroms and Uiso(H) = 1.2 times Ueq(C) for CH and CH2 groups and Uiso(H) = 1.5 times Ueq(C) for CH3 groups. The only exceptions are atoms {H1, H2, H3}, which are not geometrically constrained in consideration of their proximity to the Pd centers.
; 
_refine_ls_structure_factor_coef  Fsqd 
_refine_ls_matrix_type            full 
_refine_ls_weighting_scheme       calc 
_refine_ls_weighting_details 
'w=1/[\s^2^(Fo^2^)+(0.0294P)^2^+0.5085P] where P=(Fo^2^+2Fc^2^)/3' 
_atom_sites_solution_primary      direct 
_atom_sites_solution_secondary    difmap 
_atom_sites_solution_hydrogens    mixed 
_refine_ls_hydrogen_treatment     mixed 
_refine_ls_extinction_method      none 
_refine_ls_extinction_coef        . 
_refine_ls_abs_structure_details 
; 
 Refined as an inversion twin. 
; 
_refine_ls_abs_structure_Flack    0.454(5) 
_chemical_absolute_configuration  unk 
_refine_ls_number_reflns          8645 
_refine_ls_number_parameters      621 
_refine_ls_number_restraints      1 
_refine_ls_R_factor_all           0.0218 
_refine_ls_R_factor_gt            0.0218 
_refine_ls_wR_factor_ref          0.0556 
_refine_ls_wR_factor_gt           0.0555 
_refine_ls_goodness_of_fit_ref    1.055 
_refine_ls_restrained_S_all       1.055 
_refine_ls_shift/su_max           0.001 
_refine_ls_shift/su_mean          0.000 
  
loop_ 
 _atom_site_label 
 _atom_site_type_symbol 
 _atom_site_fract_x 
 _atom_site_fract_y 
 _atom_site_fract_z 
 _atom_site_U_iso_or_equiv 
 _atom_site_adp_type 
 _atom_site_occupancy 
 _atom_site_site_symmetry_order 
 _atom_site_calc_flag 
 _atom_site_refinement_flags_posn 
 _atom_site_refinement_flags_adp 
 _atom_site_refinement_flags_occupancy 
 _atom_site_disorder_assembly 
 _atom_site_disorder_group 
Pd1 Pd 0.26878(2) 0.49116(2) 0.32918(2) 0.01760(8) Uani 1 1 d . . . . . 
Pd2 Pd 0.36228(2) 0.52388(2) 0.22028(2) 0.01824(8) Uani 1 1 d . . . . . 
Cl1 Cl 0.16099(8) 0.46964(9) 0.21166(4) 0.0329(2) Uani 1 1 d . . . . . 
N1 N 0.1234(2) 0.5361(3) 0.44601(13) 0.0181(6) Uani 1 1 d . . . . . 
N2 N 0.0792(2) 0.3828(3) 0.39516(14) 0.0186(6) Uani 1 1 d . . . . . 
N3 N 0.4834(2) 0.6067(3) 0.09787(14) 0.0172(6) Uani 1 1 d . . . . . 
N4 N 0.3967(2) 0.4538(3) 0.07752(13) 0.0177(6) Uani 1 1 d . . . . . 
C1 C 0.4292(3) 0.5437(3) 0.38997(17) 0.0236(8) Uani 1 1 d . . . . . 
H1 H 0.434(3) 0.516(4) 0.436(2) 0.028 Uiso 1 1 d . U . . . 
C2 C 0.4822(3) 0.4890(4) 0.33813(17) 0.0251(8) Uani 1 1 d . . . . . 
H2 H 0.507(4) 0.418(4) 0.342(2) 0.030 Uiso 1 1 d . U . . . 
C3 C 0.5152(3) 0.5672(4) 0.29022(18) 0.0243(8) Uani 1 1 d . . . . . 
H3 H 0.575(4) 0.562(4) 0.267(2) 0.029 Uiso 1 1 d . U . . . 
C4 C 0.4831(3) 0.6734(4) 0.31569(19) 0.0259(8) Uani 1 1 d . . . . . 
H4 H 0.4955 0.7414 0.2950 0.031 Uiso 1 1 calc R U . . . 
C5 C 0.4334(3) 0.6594(4) 0.37298(19) 0.0264(9) Uani 1 1 d . . . . . 
H5 H 0.4052 0.7163 0.3986 0.032 Uiso 1 1 calc R U . . . 
C6 C 0.1549(3) 0.4688(3) 0.39659(16) 0.0177(7) Uani 1 1 d . . . . . 
C7 C 0.0321(3) 0.4918(3) 0.47531(16) 0.0220(8) Uani 1 1 d . . . . . 
H7 H -0.0039 0.5235 0.5109 0.026 Uiso 1 1 calc R U . . . 
C8 C 0.0053(3) 0.3964(3) 0.44359(17) 0.0217(8) Uani 1 1 d . . . . . 
H8 H -0.0533 0.3471 0.4525 0.026 Uiso 1 1 calc R U . . . 
C9 C 0.4160(3) 0.5347(3) 0.12651(16) 0.0171(7) Uani 1 1 d . . . . . 
C10 C 0.5045(3) 0.5708(3) 0.03263(17) 0.0210(7) Uani 1 1 d . . . . . 
H10 H 0.5489 0.6074 0.0030 0.025 Uiso 1 1 calc R U . . . 
C11 C 0.4504(3) 0.4751(3) 0.01988(16) 0.0215(8) Uani 1 1 d . . . . . 
H11 H 0.4489 0.4305 -0.0204 0.026 Uiso 1 1 calc R U . . . 
C12 C 0.1840(3) 0.6335(3) 0.47098(17) 0.0196(7) Uani 1 1 d . . . . . 
C13 C 0.1591(3) 0.7298(3) 0.43287(17) 0.0200(7) Uani 1 1 d . . . . . 
C14 C 0.2199(3) 0.8229(3) 0.45972(18) 0.0213(8) Uani 1 1 d . . . . . 
H14 H 0.2051 0.8894 0.4347 0.026 Uiso 1 1 calc R U . . . 
C15 C 0.3006(3) 0.8208(3) 0.52155(18) 0.0227(8) Uani 1 1 d . . . . . 
H15 H 0.3409 0.8852 0.5388 0.027 Uiso 1 1 calc R U . . . 
C16 C 0.3230(3) 0.7243(3) 0.55846(18) 0.0246(8) Uani 1 1 d . . . . . 
H16 H 0.3787 0.7236 0.6011 0.030 Uiso 1 1 calc R U . . . 
C17 C 0.2656(3) 0.6283(3) 0.53445(17) 0.0217(8) Uani 1 1 d . . . . . 
C18 C 0.0704(3) 0.7360(3) 0.36474(18) 0.0220(8) Uani 1 1 d . . . . . 
H18 H 0.0307 0.6638 0.3567 0.026 Uiso 1 1 calc R U . . . 
C19 C -0.0235(3) 0.8218(4) 0.3691(2) 0.0323(10) Uani 1 1 d . . . . . 
H19A H -0.0633 0.8046 0.4084 0.048 Uiso 1 1 calc R U . . . 
H19B H -0.0809 0.8223 0.3250 0.048 Uiso 1 1 calc R U . . . 
H19C H 0.0135 0.8934 0.3767 0.048 Uiso 1 1 calc R U . . . 
C20 C 0.1324(4) 0.7594(4) 0.30220(19) 0.0288(9) Uani 1 1 d . . . . . 
H20A H 0.1746 0.8285 0.3099 0.043 Uiso 1 1 calc R U . . . 
H20B H 0.0739 0.7636 0.2587 0.043 Uiso 1 1 calc R U . . . 
H20C H 0.1880 0.7008 0.2981 0.043 Uiso 1 1 calc R U . . . 
C21 C 0.2898(3) 0.5240(4) 0.57684(17) 0.0290(8) Uani 1 1 d . . . . . 
H21 H 0.2506 0.4630 0.5475 0.035 Uiso 1 1 calc R U . . . 
C22 C 0.2356(4) 0.5316(4) 0.64359(19) 0.0367(10) Uani 1 1 d . . . . . 
H22A H 0.2787 0.5853 0.6757 0.055 Uiso 1 1 calc R U . . . 
H22B H 0.2403 0.4605 0.6668 0.055 Uiso 1 1 calc R U . . . 
H22C H 0.1532 0.5536 0.6308 0.055 Uiso 1 1 calc R U . . . 
C23 C 0.4197(3) 0.4973(4) 0.59673(19) 0.0374(10) Uani 1 1 d . . . . . 
H23A H 0.4539 0.4929 0.5540 0.056 Uiso 1 1 calc R U . . . 
H23B H 0.4293 0.4276 0.6215 0.056 Uiso 1 1 calc R U . . . 
H23C H 0.4595 0.5544 0.6275 0.056 Uiso 1 1 calc R U . . . 
C24 C 0.0911(3) 0.2819(3) 0.35913(18) 0.0207(8) Uani 1 1 d . . . . . 
C25 C 0.0162(3) 0.2599(3) 0.29439(19) 0.0251(8) Uani 1 1 d . . . . . 
C26 C 0.0306(4) 0.1616(4) 0.2629(2) 0.0335(10) Uani 1 1 d . . . . . 
H26 H -0.0190 0.1437 0.2196 0.040 Uiso 1 1 calc R U . . . 
C27 C 0.1155(4) 0.0884(4) 0.2927(2) 0.0397(10) Uani 1 1 d . . . . . 
H27 H 0.1245 0.0218 0.2694 0.048 Uiso 1 1 calc R U . . . 
C28 C 0.1876(4) 0.1115(4) 0.3564(2) 0.0323(9) Uani 1 1 d . . . . . 
H28 H 0.2457 0.0605 0.3763 0.039 Uiso 1 1 calc R U . . . 
C29 C 0.1761(3) 0.2084(3) 0.3916(2) 0.0255(8) Uani 1 1 d . . . . . 
C30 C -0.0760(3) 0.3413(4) 0.26098(18) 0.0262(8) Uani 1 1 d . . . . . 
H30 H -0.0443 0.4156 0.2737 0.031 Uiso 1 1 calc R U . . . 
C31 C -0.1907(3) 0.3293(4) 0.2898(2) 0.0363(10) Uani 1 1 d . . . . . 
H31A H -0.2188 0.2543 0.2834 0.054 Uiso 1 1 calc R U . . . 
H31B H -0.2501 0.3785 0.2643 0.054 Uiso 1 1 calc R U . . . 
H31C H -0.1763 0.3476 0.3400 0.054 Uiso 1 1 calc R U . . . 
C32 C -0.1028(4) 0.3338(4) 0.1806(2) 0.0305(9) Uani 1 1 d . . . . . 
H32A H -0.0303 0.3444 0.1621 0.046 Uiso 1 1 calc R U . . . 
H32B H -0.1597 0.3902 0.1618 0.046 Uiso 1 1 calc R U . . . 
H32C H -0.1357 0.2622 0.1665 0.046 Uiso 1 1 calc R U . . . 
C33 C 0.2567(3) 0.2330(3) 0.46075(19) 0.0261(8) Uani 1 1 d . . . . . 
H33 H 0.2304 0.3033 0.4787 0.031 Uiso 1 1 calc R U . . . 
C34 C 0.2503(4) 0.1466(4) 0.5167(2) 0.0425(12) Uani 1 1 d . . . . . 
H34A H 0.1699 0.1424 0.5257 0.064 Uiso 1 1 calc R U . . . 
H34B H 0.3038 0.1660 0.5603 0.064 Uiso 1 1 calc R U . . . 
H34C H 0.2731 0.0761 0.4999 0.064 Uiso 1 1 calc R U . . . 
C35 C 0.3823(4) 0.2484(4) 0.4498(2) 0.0396(11) Uani 1 1 d . . . . . 
H35A H 0.4124 0.1795 0.4350 0.059 Uiso 1 1 calc R U . . . 
H35B H 0.4312 0.2722 0.4940 0.059 Uiso 1 1 calc R U . . . 
H35C H 0.3843 0.3034 0.4134 0.059 Uiso 1 1 calc R U . . . 
C36 C 0.5196(3) 0.7107(3) 0.12777(17) 0.0183(7) Uani 1 1 d . . . . . 
C37 C 0.4355(3) 0.7946(3) 0.12232(17) 0.0204(7) Uani 1 1 d . . . . . 
C38 C 0.4727(3) 0.8942(3) 0.15217(18) 0.0259(8) Uani 1 1 d . . . . . 
H38 H 0.4182 0.9522 0.1501 0.031 Uiso 1 1 calc R U . . . 
C39 C 0.5883(3) 0.9101(4) 0.18494(19) 0.0281(8) Uani 1 1 d . . . . . 
H39 H 0.6123 0.9788 0.2049 0.034 Uiso 1 1 calc R U . . . 
C40 C 0.6685(3) 0.8267(3) 0.18866(19) 0.0255(8) Uani 1 1 d . . . . . 
H40 H 0.7473 0.8389 0.2112 0.031 Uiso 1 1 calc R U . . . 
C41 C 0.6367(3) 0.7254(3) 0.16024(18) 0.0226(8) Uani 1 1 d . . . . . 
C42 C 0.3079(3) 0.7790(3) 0.08688(19) 0.0246(8) Uani 1 1 d . . . . . 
H42 H 0.3001 0.7049 0.0654 0.029 Uiso 1 1 calc R U . . . 
C43 C 0.2712(3) 0.8620(4) 0.0280(2) 0.0354(10) Uani 1 1 d . . . . . 
H43A H 0.2737 0.9352 0.0482 0.053 Uiso 1 1 calc R U . . . 
H43B H 0.1912 0.8460 0.0036 0.053 Uiso 1 1 calc R U . . . 
H43C H 0.3251 0.8580 -0.0056 0.053 Uiso 1 1 calc R U . . . 
C44 C 0.2274(4) 0.7848(4) 0.1412(2) 0.0385(11) Uani 1 1 d . . . . . 
H44A H 0.2494 0.7280 0.1767 0.058 Uiso 1 1 calc R U . . . 
H44B H 0.1459 0.7741 0.1177 0.058 Uiso 1 1 calc R U . . . 
H44C H 0.2353 0.8561 0.1641 0.058 Uiso 1 1 calc R U . . . 
C45 C 0.7267(3) 0.6350(4) 0.16402(19) 0.0260(8) Uani 1 1 d . . . . . 
H45 H 0.6833 0.5644 0.1584 0.031 Uiso 1 1 calc R U . . . 
C46 C 0.7964(4) 0.6443(4) 0.1040(2) 0.0368(10) Uani 1 1 d . . . . . 
H46A H 0.7422 0.6428 0.0587 0.055 Uiso 1 1 calc R U . . . 
H46B H 0.8513 0.5833 0.1064 0.055 Uiso 1 1 calc R U . . . 
H46C H 0.8402 0.7128 0.1085 0.055 Uiso 1 1 calc R U . . . 
C47 C 0.8122(4) 0.6317(4) 0.2344(2) 0.0362(10) Uani 1 1 d . . . . . 
H47A H 0.8660 0.6936 0.2373 0.054 Uiso 1 1 calc R U . . . 
H47B H 0.8571 0.5639 0.2379 0.054 Uiso 1 1 calc R U . . . 
H47C H 0.7681 0.6356 0.2731 0.054 Uiso 1 1 calc R U . . . 
C48 C 0.3155(3) 0.3659(3) 0.08012(17) 0.0197(7) Uani 1 1 d . . . . . 
C49 C 0.2026(3) 0.3760(3) 0.03897(18) 0.0227(8) Uani 1 1 d . . . . . 
C50 C 0.1248(3) 0.2905(4) 0.04178(19) 0.0278(8) Uani 1 1 d . . . . . 
H50 H 0.0482 0.2939 0.0142 0.033 Uiso 1 1 calc R U . . . 
C51 C 0.1565(4) 0.2012(4) 0.0836(2) 0.0331(9) Uani 1 1 d . . . . . 
H51 H 0.1023 0.1435 0.0842 0.040 Uiso 1 1 calc R U . . . 
C52 C 0.2676(4) 0.1951(4) 0.1251(2) 0.0290(9) Uani 1 1 d . . . . . 
H52 H 0.2878 0.1337 0.1545 0.035 Uiso 1 1 calc R U . . . 
C53 C 0.3499(3) 0.2774(3) 0.12422(18) 0.0224(8) Uani 1 1 d . . . . . 
C54 C 0.1634(3) 0.4777(4) -0.00265(19) 0.0299(9) Uani 1 1 d . . . . . 
H54 H 0.2337 0.5256 -0.0001 0.036 Uiso 1 1 calc R U . . . 
C55 C 0.0730(5) 0.5395(5) 0.0303(2) 0.0549(15) Uani 1 1 d . . . . . 
H55A H -0.0020 0.5007 0.0209 0.082 Uiso 1 1 calc R U . . . 
H55B H 0.0627 0.6125 0.0098 0.082 Uiso 1 1 calc R U . . . 
H55C H 0.1003 0.5452 0.0812 0.082 Uiso 1 1 calc R U . . . 
C56 C 0.1154(5) 0.4559(5) -0.0806(2) 0.0474(12) Uani 1 1 d . . . . . 
H56A H 0.1747 0.4176 -0.1016 0.071 Uiso 1 1 calc R U . . . 
H56B H 0.0961 0.5251 -0.1051 0.071 Uiso 1 1 calc R U . . . 
H56C H 0.0445 0.4111 -0.0850 0.071 Uiso 1 1 calc R U . . . 
C57 C 0.4709(3) 0.2719(3) 0.17020(18) 0.0239(8) Uani 1 1 d . . . . . 
H57 H 0.4983 0.3481 0.1808 0.029 Uiso 1 1 calc R U . . . 
C58 C 0.4696(4) 0.2150(4) 0.24043(19) 0.0325(10) Uani 1 1 d . . . . . 
H58A H 0.4092 0.2478 0.2633 0.049 Uiso 1 1 calc R U . . . 
H58B H 0.5465 0.2230 0.2710 0.049 Uiso 1 1 calc R U . . . 
H58C H 0.4522 0.1377 0.2321 0.049 Uiso 1 1 calc R U . . . 
C59 C 0.5581(3) 0.2169(4) 0.1311(2) 0.0317(10) Uani 1 1 d . . . . . 
H59A H 0.5342 0.1414 0.1208 0.048 Uiso 1 1 calc R U . . . 
H59B H 0.6365 0.2185 0.1605 0.048 Uiso 1 1 calc R U . . . 
H59C H 0.5596 0.2556 0.0870 0.048 Uiso 1 1 calc R U . . . 
  
loop_ 
 _atom_site_aniso_label 
 _atom_site_aniso_U_11 
 _atom_site_aniso_U_22 
 _atom_site_aniso_U_33 
 _atom_site_aniso_U_23 
 _atom_site_aniso_U_13 
 _atom_site_aniso_U_12 
Pd1 0.02082(12) 0.02060(15) 0.01200(12) -0.00085(9) 0.00466(8) -0.00243(9) 
Pd2 0.02182(12) 0.02176(15) 0.01182(12) -0.00152(9) 0.00488(9) -0.00361(9) 
Cl1 0.0284(4) 0.0547(7) 0.0154(4) -0.0050(4) 0.0035(3) -0.0195(4) 
N1 0.0185(12) 0.0236(17) 0.0120(12) -0.0006(12) 0.0024(10) -0.0006(12) 
N2 0.0186(13) 0.0207(17) 0.0163(13) 0.0008(12) 0.0030(11) -0.0025(12) 
N3 0.0196(14) 0.0193(16) 0.0134(13) 0.0008(12) 0.0049(10) 0.0001(12) 
N4 0.0188(13) 0.0214(17) 0.0128(12) -0.0004(12) 0.0025(10) 0.0016(12) 
C1 0.0193(16) 0.039(2) 0.0114(15) -0.0021(15) -0.0005(12) -0.0050(16) 
C2 0.0218(16) 0.032(2) 0.0198(16) 0.0012(17) -0.0005(13) 0.0037(17) 
C3 0.0182(16) 0.039(2) 0.0161(16) -0.0026(16) 0.0028(13) -0.0022(16) 
C4 0.0208(17) 0.033(2) 0.0216(18) -0.0016(17) -0.0012(14) -0.0049(16) 
C5 0.0224(18) 0.035(2) 0.0203(18) -0.0077(16) 0.0004(14) -0.0051(17) 
C6 0.0182(15) 0.020(2) 0.0127(15) 0.0011(14) -0.0029(12) -0.0007(14) 
C7 0.0186(15) 0.032(2) 0.0160(15) 0.0006(16) 0.0055(12) -0.0034(16) 
C8 0.0182(16) 0.029(2) 0.0185(16) 0.0046(15) 0.0060(13) -0.0031(15) 
C9 0.0152(14) 0.0189(18) 0.0157(15) -0.0007(14) -0.0011(12) 0.0032(14) 
C10 0.0260(17) 0.026(2) 0.0123(15) 0.0037(14) 0.0068(13) 0.0035(15) 
C11 0.0263(17) 0.028(2) 0.0104(14) -0.0011(14) 0.0048(12) 0.0031(16) 
C12 0.0186(16) 0.026(2) 0.0142(16) -0.0010(14) 0.0040(13) -0.0024(14) 
C13 0.0217(17) 0.023(2) 0.0161(16) -0.0011(14) 0.0057(13) 0.0006(15) 
C14 0.0242(18) 0.020(2) 0.0204(17) 0.0004(15) 0.0057(14) 0.0018(14) 
C15 0.0236(18) 0.023(2) 0.0220(18) -0.0046(16) 0.0051(14) -0.0028(15) 
C16 0.0266(18) 0.031(2) 0.0145(16) -0.0028(16) -0.0004(14) 0.0004(16) 
C17 0.0253(18) 0.023(2) 0.0158(16) 0.0011(15) 0.0021(13) 0.0012(15) 
C18 0.0249(18) 0.023(2) 0.0176(18) -0.0012(15) 0.0011(14) 0.0027(15) 
C19 0.0294(19) 0.043(3) 0.0218(19) -0.0033(18) -0.0024(15) 0.0099(18) 
C20 0.037(2) 0.032(2) 0.0167(18) 0.0023(17) 0.0023(15) 0.0062(18) 
C21 0.041(2) 0.024(2) 0.0190(16) 0.0005(16) -0.0034(14) -0.0045(17) 
C22 0.043(2) 0.041(3) 0.0229(18) 0.0091(19) -0.0012(15) -0.016(2) 
C23 0.049(2) 0.037(3) 0.0227(17) 0.0050(19) -0.0016(15) 0.012(2) 
C24 0.0248(18) 0.019(2) 0.0178(17) -0.0002(14) 0.0037(14) -0.0054(15) 
C25 0.0277(18) 0.026(2) 0.0211(18) 0.0019(16) 0.0023(14) -0.0075(16) 
C26 0.047(2) 0.028(2) 0.023(2) -0.0040(17) -0.0014(17) -0.0092(19) 
C27 0.060(3) 0.022(2) 0.037(2) -0.0051(19) 0.008(2) 0.000(2) 
C28 0.037(2) 0.023(2) 0.035(2) 0.0029(18) 0.0027(17) 0.0042(17) 
C29 0.0285(19) 0.023(2) 0.0252(19) 0.0043(16) 0.0047(15) -0.0005(16) 
C30 0.0270(18) 0.029(2) 0.0210(18) -0.0003(16) -0.0010(14) -0.0063(16) 
C31 0.029(2) 0.053(3) 0.0243(19) 0.005(2) 0.0000(16) -0.004(2) 
C32 0.030(2) 0.038(3) 0.0204(19) 0.0020(17) -0.0032(15) -0.0081(18) 
C33 0.0257(19) 0.023(2) 0.0276(19) 0.0039(16) -0.0018(15) -0.0009(16) 
C34 0.045(2) 0.049(3) 0.031(2) 0.012(2) -0.0021(19) -0.018(2) 
C35 0.029(2) 0.045(3) 0.043(2) 0.013(2) 0.0028(18) -0.002(2) 
C36 0.0215(17) 0.021(2) 0.0124(16) 0.0021(14) 0.0039(13) -0.0005(14) 
C37 0.0233(17) 0.024(2) 0.0149(16) 0.0032(15) 0.0050(13) 0.0031(15) 
C38 0.0317(19) 0.023(2) 0.0226(18) 0.0019(15) 0.0030(15) 0.0069(16) 
C39 0.035(2) 0.022(2) 0.0252(18) -0.0029(16) 0.0006(15) -0.0002(17) 
C40 0.0236(18) 0.025(2) 0.0254(18) 0.0019(16) -0.0018(14) -0.0042(15) 
C41 0.0236(17) 0.028(2) 0.0172(16) 0.0030(15) 0.0056(14) 0.0010(16) 
C42 0.0209(18) 0.029(2) 0.0242(18) 0.0020(16) 0.0045(15) 0.0025(16) 
C43 0.0274(19) 0.047(3) 0.030(2) 0.0112(19) 0.0007(16) 0.0037(19) 
C44 0.029(2) 0.055(3) 0.035(2) 0.005(2) 0.0122(17) 0.004(2) 
C45 0.0222(18) 0.022(2) 0.032(2) 0.0027(16) 0.0006(15) -0.0012(14) 
C46 0.033(2) 0.036(3) 0.046(2) 0.003(2) 0.0166(18) 0.0073(19) 
C47 0.027(2) 0.033(3) 0.043(2) 0.002(2) -0.0069(18) 0.0042(18) 
C48 0.0237(17) 0.021(2) 0.0132(15) -0.0067(14) 0.0005(13) -0.0034(15) 
C49 0.0226(17) 0.023(2) 0.0217(17) -0.0053(15) 0.0023(13) 0.0002(15) 
C50 0.0196(17) 0.036(2) 0.0244(18) -0.0045(17) -0.0045(14) -0.0033(16) 
C51 0.032(2) 0.032(2) 0.033(2) -0.0016(18) 0.0006(17) -0.0139(18) 
C52 0.036(2) 0.022(2) 0.0253(19) 0.0033(16) -0.0042(16) -0.0044(17) 
C53 0.0286(18) 0.020(2) 0.0165(17) -0.0007(14) 0.0000(14) -0.0014(15) 
C54 0.0242(17) 0.032(2) 0.0298(18) 0.0001(18) -0.0065(14) 0.0025(17) 
C55 0.075(3) 0.058(4) 0.027(2) -0.003(2) -0.005(2) 0.042(3) 
C56 0.070(3) 0.046(3) 0.025(2) 0.006(2) 0.005(2) 0.020(3) 
C57 0.0275(18) 0.022(2) 0.0191(18) -0.0005(15) -0.0047(14) -0.0009(15) 
C58 0.034(2) 0.041(3) 0.0193(19) 0.0027(18) -0.0047(16) 0.0035(18) 
C59 0.0239(19) 0.045(3) 0.0241(19) -0.0022(18) -0.0016(15) -0.0022(18) 
  
_geom_special_details 
; 
 All esds (except the esd in the dihedral angle between two l.s. planes) 
 are estimated using the full covariance matrix.  The cell esds are taken 
 into account individually in the estimation of esds in distances, angles 
 and torsion angles; correlations between esds in cell parameters are only 
 used when they are defined by crystal symmetry.  An approximate (isotropic) 
 treatment of cell esds is used for estimating esds involving l.s. planes. 
; 
  
loop_ 
 _geom_bond_atom_site_label_1 
 _geom_bond_atom_site_label_2 
 _geom_bond_distance 
 _geom_bond_site_symmetry_2 
 _geom_bond_publ_flag 
Pd1 C6 2.034(3) . ? 
Pd1 C1 2.112(3) . ? 
Pd1 Cl1 2.3984(9) . ? 
Pd1 C2 2.448(3) . ? 
Pd1 Pd2 2.5669(3) . ? 
Pd2 C9 2.024(3) . ? 
Pd2 C3 2.093(3) . ? 
Pd2 Cl1 2.4028(8) . ? 
Pd2 C2 2.479(3) . ? 
N1 C6 1.363(4) . ? 
N1 C7 1.398(4) . ? 
N1 C12 1.430(5) . ? 
N2 C6 1.373(4) . ? 
N2 C8 1.388(4) . ? 
N2 C24 1.443(5) . ? 
N3 C9 1.364(5) . ? 
N3 C10 1.399(4) . ? 
N3 C36 1.435(5) . ? 
N4 C9 1.364(4) . ? 
N4 C11 1.396(4) . ? 
N4 C48 1.441(5) . ? 
C1 C2 1.435(5) . ? 
C1 C5 1.464(6) . ? 
C1 H1 0.94(4) . ? 
C2 C3 1.435(6) . ? 
C2 H2 0.92(5) . ? 
C3 C4 1.469(6) . ? 
C3 H3 0.89(4) . ? 
C4 C5 1.348(5) . ? 
C4 H4 0.9500 . ? 
C5 H5 0.9500 . ? 
C7 C8 1.335(6) . ? 
C7 H7 0.9500 . ? 
C8 H8 0.9500 . ? 
C10 C11 1.336(6) . ? 
C10 H10 0.9500 . ? 
C11 H11 0.9500 . ? 
C12 C13 1.398(5) . ? 
C12 C17 1.407(5) . ? 
C13 C14 1.395(5) . ? 
C13 C18 1.517(5) . ? 
C14 C15 1.377(5) . ? 
C14 H14 0.9500 . ? 
C15 C16 1.385(6) . ? 
C15 H15 0.9500 . ? 
C16 C17 1.394(6) . ? 
C16 H16 0.9500 . ? 
C17 C21 1.521(5) . ? 
C18 C19 1.530(5) . ? 
C18 C20 1.540(5) . ? 
C18 H18 1.0000 . ? 
C19 H19A 0.9800 . ? 
C19 H19B 0.9800 . ? 
C19 H19C 0.9800 . ? 
C20 H20A 0.9800 . ? 
C20 H20B 0.9800 . ? 
C20 H20C 0.9800 . ? 
C21 C23 1.520(5) . ? 
C21 C22 1.536(5) . ? 
C21 H21 1.0000 . ? 
C22 H22A 0.9800 . ? 
C22 H22B 0.9800 . ? 
C22 H22C 0.9800 . ? 
C23 H23A 0.9800 . ? 
C23 H23B 0.9800 . ? 
C23 H23C 0.9800 . ? 
C24 C29 1.399(5) . ? 
C24 C25 1.413(5) . ? 
C25 C26 1.380(6) . ? 
C25 C30 1.520(6) . ? 
C26 C27 1.380(6) . ? 
C26 H26 0.9500 . ? 
C27 C28 1.385(6) . ? 
C27 H27 0.9500 . ? 
C28 C29 1.391(6) . ? 
C28 H28 0.9500 . ? 
C29 C33 1.516(5) . ? 
C30 C32 1.529(5) . ? 
C30 C31 1.539(5) . ? 
C30 H30 1.0000 . ? 
C31 H31A 0.9800 . ? 
C31 H31B 0.9800 . ? 
C31 H31C 0.9800 . ? 
C32 H32A 0.9800 . ? 
C32 H32B 0.9800 . ? 
C32 H32C 0.9800 . ? 
C33 C35 1.520(5) . ? 
C33 C34 1.528(6) . ? 
C33 H33 1.0000 . ? 
C34 H34A 0.9800 . ? 
C34 H34B 0.9800 . ? 
C34 H34C 0.9800 . ? 
C35 H35A 0.9800 . ? 
C35 H35B 0.9800 . ? 
C35 H35C 0.9800 . ? 
C36 C41 1.400(5) . ? 
C36 C37 1.410(5) . ? 
C37 C38 1.390(6) . ? 
C37 C42 1.524(5) . ? 
C38 C39 1.388(5) . ? 
C38 H38 0.9500 . ? 
C39 C40 1.379(6) . ? 
C39 H39 0.9500 . ? 
C40 C41 1.385(6) . ? 
C40 H40 0.9500 . ? 
C41 C45 1.518(5) . ? 
C42 C44 1.527(5) . ? 
C42 C43 1.531(6) . ? 
C42 H42 1.0000 . ? 
C43 H43A 0.9800 . ? 
C43 H43B 0.9800 . ? 
C43 H43C 0.9800 . ? 
C44 H44A 0.9800 . ? 
C44 H44B 0.9800 . ? 
C44 H44C 0.9800 . ? 
C45 C47 1.530(5) . ? 
C45 C46 1.533(5) . ? 
C45 H45 1.0000 . ? 
C46 H46A 0.9800 . ? 
C46 H46B 0.9800 . ? 
C46 H46C 0.9800 . ? 
C47 H47A 0.9800 . ? 
C47 H47B 0.9800 . ? 
C47 H47C 0.9800 . ? 
C48 C53 1.396(5) . ? 
C48 C49 1.408(5) . ? 
C49 C50 1.393(6) . ? 
C49 C54 1.512(6) . ? 
C50 C51 1.374(6) . ? 
C50 H50 0.9500 . ? 
C51 C52 1.388(6) . ? 
C51 H51 0.9500 . ? 
C52 C53 1.394(5) . ? 
C52 H52 0.9500 . ? 
C53 C57 1.518(5) . ? 
C54 C55 1.525(6) . ? 
C54 C56 1.531(5) . ? 
C54 H54 1.0000 . ? 
C55 H55A 0.9800 . ? 
C55 H55B 0.9800 . ? 
C55 H55C 0.9800 . ? 
C56 H56A 0.9800 . ? 
C56 H56B 0.9800 . ? 
C56 H56C 0.9800 . ? 
C57 C59 1.525(6) . ? 
C57 C58 1.529(5) . ? 
C57 H57 1.0000 . ? 
C58 H58A 0.9800 . ? 
C58 H58B 0.9800 . ? 
C58 H58C 0.9800 . ? 
C59 H59A 0.9800 . ? 
C59 H59B 0.9800 . ? 
C59 H59C 0.9800 . ? 
  
loop_ 
 _geom_angle_atom_site_label_1 
 _geom_angle_atom_site_label_2 
 _geom_angle_atom_site_label_3 
 _geom_angle 
 _geom_angle_site_symmetry_1 
 _geom_angle_site_symmetry_3 
 _geom_angle_publ_flag 
C6 Pd1 C1 107.06(12) . . ? 
C6 Pd1 Cl1 107.71(9) . . ? 
C1 Pd1 Cl1 144.53(10) . . ? 
C6 Pd1 C2 135.88(12) . . ? 
C1 Pd1 C2 35.72(13) . . ? 
Cl1 Pd1 C2 114.29(8) . . ? 
C6 Pd1 Pd2 164.89(8) . . ? 
C1 Pd1 Pd2 86.99(9) . . ? 
Cl1 Pd1 Pd2 57.76(2) . . ? 
C2 Pd1 Pd2 59.21(8) . . ? 
C9 Pd2 C3 101.46(13) . . ? 
C9 Pd2 Cl1 114.14(9) . . ? 
C3 Pd2 Cl1 144.40(10) . . ? 
C9 Pd2 C2 128.37(11) . . ? 
C3 Pd2 C2 35.33(14) . . ? 
Cl1 Pd2 C2 112.98(8) . . ? 
C9 Pd2 Pd1 171.12(9) . . ? 
C3 Pd2 Pd1 86.85(10) . . ? 
Cl1 Pd2 Pd1 57.60(2) . . ? 
C2 Pd2 Pd1 58.00(8) . . ? 
Pd1 Cl1 Pd2 64.64(2) . . ? 
C6 N1 C7 111.5(3) . . ? 
C6 N1 C12 124.6(3) . . ? 
C7 N1 C12 123.6(3) . . ? 
C6 N2 C8 111.3(3) . . ? 
C6 N2 C24 123.8(3) . . ? 
C8 N2 C24 123.6(3) . . ? 
C9 N3 C10 111.5(3) . . ? 
C9 N3 C36 124.3(3) . . ? 
C10 N3 C36 124.0(3) . . ? 
C9 N4 C11 112.0(3) . . ? 
C9 N4 C48 123.4(3) . . ? 
C11 N4 C48 123.9(3) . . ? 
C2 C1 C5 105.4(3) . . ? 
C2 C1 Pd1 85.0(2) . . ? 
C5 C1 Pd1 103.6(2) . . ? 
C2 C1 H1 122(3) . . ? 
C5 C1 H1 124(3) . . ? 
Pd1 C1 H1 108(2) . . ? 
C1 C2 C3 109.4(4) . . ? 
C1 C2 Pd1 59.28(17) . . ? 
C3 C2 Pd1 109.3(2) . . ? 
C1 C2 Pd2 108.6(2) . . ? 
C3 C2 Pd2 57.46(17) . . ? 
Pd1 C2 Pd2 62.79(8) . . ? 
C1 C2 H2 124(3) . . ? 
C3 C2 H2 125(3) . . ? 
Pd1 C2 H2 108(3) . . ? 
Pd2 C2 H2 111(3) . . ? 
C2 C3 C4 105.6(3) . . ? 
C2 C3 Pd2 87.2(2) . . ? 
C4 C3 Pd2 102.0(2) . . ? 
C2 C3 H3 127(3) . . ? 
C4 C3 H3 120(3) . . ? 
Pd2 C3 H3 107(3) . . ? 
C5 C4 C3 109.4(4) . . ? 
C5 C4 H4 125.3 . . ? 
C3 C4 H4 125.3 . . ? 
C4 C5 C1 110.2(4) . . ? 
C4 C5 H5 124.9 . . ? 
C1 C5 H5 124.9 . . ? 
N1 C6 N2 103.3(3) . . ? 
N1 C6 Pd1 130.9(3) . . ? 
N2 C6 Pd1 125.3(2) . . ? 
C8 C7 N1 106.7(3) . . ? 
C8 C7 H7 126.7 . . ? 
N1 C7 H7 126.7 . . ? 
C7 C8 N2 107.2(3) . . ? 
C7 C8 H8 126.4 . . ? 
N2 C8 H8 126.4 . . ? 
N3 C9 N4 103.2(3) . . ? 
N3 C9 Pd2 134.2(3) . . ? 
N4 C9 Pd2 122.3(3) . . ? 
C11 C10 N3 107.0(3) . . ? 
C11 C10 H10 126.5 . . ? 
N3 C10 H10 126.5 . . ? 
C10 C11 N4 106.3(3) . . ? 
C10 C11 H11 126.8 . . ? 
N4 C11 H11 126.8 . . ? 
C13 C12 C17 122.7(3) . . ? 
C13 C12 N1 119.5(3) . . ? 
C17 C12 N1 117.8(3) . . ? 
C14 C13 C12 117.3(3) . . ? 
C14 C13 C18 119.8(3) . . ? 
C12 C13 C18 122.8(3) . . ? 
C15 C14 C13 121.6(4) . . ? 
C15 C14 H14 119.2 . . ? 
C13 C14 H14 119.2 . . ? 
C14 C15 C16 119.8(4) . . ? 
C14 C15 H15 120.1 . . ? 
C16 C15 H15 120.1 . . ? 
C15 C16 C17 121.5(3) . . ? 
C15 C16 H16 119.2 . . ? 
C17 C16 H16 119.2 . . ? 
C16 C17 C12 117.1(3) . . ? 
C16 C17 C21 120.4(3) . . ? 
C12 C17 C21 122.5(3) . . ? 
C13 C18 C19 111.3(3) . . ? 
C13 C18 C20 110.5(3) . . ? 
C19 C18 C20 110.6(3) . . ? 
C13 C18 H18 108.1 . . ? 
C19 C18 H18 108.1 . . ? 
C20 C18 H18 108.1 . . ? 
C18 C19 H19A 109.5 . . ? 
C18 C19 H19B 109.5 . . ? 
H19A C19 H19B 109.5 . . ? 
C18 C19 H19C 109.5 . . ? 
H19A C19 H19C 109.5 . . ? 
H19B C19 H19C 109.5 . . ? 
C18 C20 H20A 109.5 . . ? 
C18 C20 H20B 109.5 . . ? 
H20A C20 H20B 109.5 . . ? 
C18 C20 H20C 109.5 . . ? 
H20A C20 H20C 109.5 . . ? 
H20B C20 H20C 109.5 . . ? 
C23 C21 C17 113.3(3) . . ? 
C23 C21 C22 109.8(3) . . ? 
C17 C21 C22 109.7(3) . . ? 
C23 C21 H21 108.0 . . ? 
C17 C21 H21 108.0 . . ? 
C22 C21 H21 108.0 . . ? 
C21 C22 H22A 109.5 . . ? 
C21 C22 H22B 109.5 . . ? 
H22A C22 H22B 109.5 . . ? 
C21 C22 H22C 109.5 . . ? 
H22A C22 H22C 109.5 . . ? 
H22B C22 H22C 109.5 . . ? 
C21 C23 H23A 109.5 . . ? 
C21 C23 H23B 109.5 . . ? 
H23A C23 H23B 109.5 . . ? 
C21 C23 H23C 109.5 . . ? 
H23A C23 H23C 109.5 . . ? 
H23B C23 H23C 109.5 . . ? 
C29 C24 C25 122.8(4) . . ? 
C29 C24 N2 117.6(3) . . ? 
C25 C24 N2 119.6(3) . . ? 
C26 C25 C24 117.0(4) . . ? 
C26 C25 C30 121.6(3) . . ? 
C24 C25 C30 121.4(4) . . ? 
C25 C26 C27 121.6(4) . . ? 
C25 C26 H26 119.2 . . ? 
C27 C26 H26 119.2 . . ? 
C26 C27 C28 120.4(4) . . ? 
C26 C27 H27 119.8 . . ? 
C28 C27 H27 119.8 . . ? 
C27 C28 C29 120.9(4) . . ? 
C27 C28 H28 119.5 . . ? 
C29 C28 H28 119.5 . . ? 
C28 C29 C24 117.3(3) . . ? 
C28 C29 C33 120.2(4) . . ? 
C24 C29 C33 122.4(4) . . ? 
C25 C30 C32 112.9(3) . . ? 
C25 C30 C31 111.7(3) . . ? 
C32 C30 C31 109.4(3) . . ? 
C25 C30 H30 107.5 . . ? 
C32 C30 H30 107.5 . . ? 
C31 C30 H30 107.5 . . ? 
C30 C31 H31A 109.5 . . ? 
C30 C31 H31B 109.5 . . ? 
H31A C31 H31B 109.5 . . ? 
C30 C31 H31C 109.5 . . ? 
H31A C31 H31C 109.5 . . ? 
H31B C31 H31C 109.5 . . ? 
C30 C32 H32A 109.5 . . ? 
C30 C32 H32B 109.5 . . ? 
H32A C32 H32B 109.5 . . ? 
C30 C32 H32C 109.5 . . ? 
H32A C32 H32C 109.5 . . ? 
H32B C32 H32C 109.5 . . ? 
C29 C33 C35 110.8(3) . . ? 
C29 C33 C34 112.5(3) . . ? 
C35 C33 C34 110.9(3) . . ? 
C29 C33 H33 107.5 . . ? 
C35 C33 H33 107.5 . . ? 
C34 C33 H33 107.5 . . ? 
C33 C34 H34A 109.5 . . ? 
C33 C34 H34B 109.5 . . ? 
H34A C34 H34B 109.5 . . ? 
C33 C34 H34C 109.5 . . ? 
H34A C34 H34C 109.5 . . ? 
H34B C34 H34C 109.5 . . ? 
C33 C35 H35A 109.5 . . ? 
C33 C35 H35B 109.5 . . ? 
H35A C35 H35B 109.5 . . ? 
C33 C35 H35C 109.5 . . ? 
H35A C35 H35C 109.5 . . ? 
H35B C35 H35C 109.5 . . ? 
C41 C36 C37 122.6(3) . . ? 
C41 C36 N3 119.0(3) . . ? 
C37 C36 N3 118.4(3) . . ? 
C38 C37 C36 117.2(3) . . ? 
C38 C37 C42 120.0(3) . . ? 
C36 C37 C42 122.8(3) . . ? 
C39 C38 C37 121.0(4) . . ? 
C39 C38 H38 119.5 . . ? 
C37 C38 H38 119.5 . . ? 
C40 C39 C38 120.2(4) . . ? 
C40 C39 H39 119.9 . . ? 
C38 C39 H39 119.9 . . ? 
C39 C40 C41 121.5(3) . . ? 
C39 C40 H40 119.2 . . ? 
C41 C40 H40 119.2 . . ? 
C40 C41 C36 117.4(4) . . ? 
C40 C41 C45 120.7(3) . . ? 
C36 C41 C45 121.9(4) . . ? 
C37 C42 C44 110.5(3) . . ? 
C37 C42 C43 111.4(3) . . ? 
C44 C42 C43 110.9(3) . . ? 
C37 C42 H42 107.9 . . ? 
C44 C42 H42 107.9 . . ? 
C43 C42 H42 107.9 . . ? 
C42 C43 H43A 109.5 . . ? 
C42 C43 H43B 109.5 . . ? 
H43A C43 H43B 109.5 . . ? 
C42 C43 H43C 109.5 . . ? 
H43A C43 H43C 109.5 . . ? 
H43B C43 H43C 109.5 . . ? 
C42 C44 H44A 109.5 . . ? 
C42 C44 H44B 109.5 . . ? 
H44A C44 H44B 109.5 . . ? 
C42 C44 H44C 109.5 . . ? 
H44A C44 H44C 109.5 . . ? 
H44B C44 H44C 109.5 . . ? 
C41 C45 C47 112.9(3) . . ? 
C41 C45 C46 111.1(3) . . ? 
C47 C45 C46 109.2(3) . . ? 
C41 C45 H45 107.8 . . ? 
C47 C45 H45 107.8 . . ? 
C46 C45 H45 107.8 . . ? 
C45 C46 H46A 109.5 . . ? 
C45 C46 H46B 109.5 . . ? 
H46A C46 H46B 109.5 . . ? 
C45 C46 H46C 109.5 . . ? 
H46A C46 H46C 109.5 . . ? 
H46B C46 H46C 109.5 . . ? 
C45 C47 H47A 109.5 . . ? 
C45 C47 H47B 109.5 . . ? 
H47A C47 H47B 109.5 . . ? 
C45 C47 H47C 109.5 . . ? 
H47A C47 H47C 109.5 . . ? 
H47B C47 H47C 109.5 . . ? 
C53 C48 C49 123.2(3) . . ? 
C53 C48 N4 119.4(3) . . ? 
C49 C48 N4 117.4(3) . . ? 
C50 C49 C48 116.9(4) . . ? 
C50 C49 C54 120.9(3) . . ? 
C48 C49 C54 122.1(3) . . ? 
C51 C50 C49 121.5(3) . . ? 
C51 C50 H50 119.3 . . ? 
C49 C50 H50 119.3 . . ? 
C50 C51 C52 120.2(4) . . ? 
C50 C51 H51 119.9 . . ? 
C52 C51 H51 119.9 . . ? 
C51 C52 C53 121.2(4) . . ? 
C51 C52 H52 119.4 . . ? 
C53 C52 H52 119.4 . . ? 
C52 C53 C48 117.0(3) . . ? 
C52 C53 C57 121.5(3) . . ? 
C48 C53 C57 121.5(3) . . ? 
C49 C54 C55 110.8(3) . . ? 
C49 C54 C56 113.5(4) . . ? 
C55 C54 C56 110.0(3) . . ? 
C49 C54 H54 107.4 . . ? 
C55 C54 H54 107.4 . . ? 
C56 C54 H54 107.4 . . ? 
C54 C55 H55A 109.5 . . ? 
C54 C55 H55B 109.5 . . ? 
H55A C55 H55B 109.5 . . ? 
C54 C55 H55C 109.5 . . ? 
H55A C55 H55C 109.5 . . ? 
H55B C55 H55C 109.5 . . ? 
C54 C56 H56A 109.5 . . ? 
C54 C56 H56B 109.5 . . ? 
H56A C56 H56B 109.5 . . ? 
C54 C56 H56C 109.5 . . ? 
H56A C56 H56C 109.5 . . ? 
H56B C56 H56C 109.5 . . ? 
C53 C57 C59 110.8(3) . . ? 
C53 C57 C58 112.5(3) . . ? 
C59 C57 C58 110.5(3) . . ? 
C53 C57 H57 107.6 . . ? 
C59 C57 H57 107.6 . . ? 
C58 C57 H57 107.6 . . ? 
C57 C58 H58A 109.5 . . ? 
C57 C58 H58B 109.5 . . ? 
H58A C58 H58B 109.5 . . ? 
C57 C58 H58C 109.5 . . ? 
H58A C58 H58C 109.5 . . ? 
H58B C58 H58C 109.5 . . ? 
C57 C59 H59A 109.5 . . ? 
C57 C59 H59B 109.5 . . ? 
H59A C59 H59B 109.5 . . ? 
C57 C59 H59C 109.5 . . ? 
H59A C59 H59C 109.5 . . ? 
H59B C59 H59C 109.5 . . ? 
  
loop_ 
 _geom_torsion_atom_site_label_1 
 _geom_torsion_atom_site_label_2 
 _geom_torsion_atom_site_label_3 
 _geom_torsion_atom_site_label_4 
 _geom_torsion 
 _geom_torsion_site_symmetry_1 
 _geom_torsion_site_symmetry_2 
 _geom_torsion_site_symmetry_3 
 _geom_torsion_site_symmetry_4 
 _geom_torsion_publ_flag 
C5 C1 C2 C3 -1.3(4) . . . . ? 
Pd1 C1 C2 C3 101.5(3) . . . . ? 
C5 C1 C2 Pd1 -102.8(3) . . . . ? 
C5 C1 C2 Pd2 -62.4(3) . . . . ? 
Pd1 C1 C2 Pd2 40.4(2) . . . . ? 
C1 C2 C3 C4 1.4(4) . . . . ? 
Pd1 C2 C3 C4 64.6(3) . . . . ? 
Pd2 C2 C3 C4 101.6(3) . . . . ? 
C1 C2 C3 Pd2 -100.2(3) . . . . ? 
Pd1 C2 C3 Pd2 -37.0(2) . . . . ? 
C2 C3 C4 C5 -1.0(4) . . . . ? 
Pd2 C3 C4 C5 89.4(3) . . . . ? 
C3 C4 C5 C1 0.2(4) . . . . ? 
C2 C1 C5 C4 0.6(4) . . . . ? 
Pd1 C1 C5 C4 -87.9(3) . . . . ? 
C7 N1 C6 N2 1.2(3) . . . . ? 
C12 N1 C6 N2 174.4(3) . . . . ? 
C7 N1 C6 Pd1 173.5(2) . . . . ? 
C12 N1 C6 Pd1 -13.3(5) . . . . ? 
C8 N2 C6 N1 -1.3(3) . . . . ? 
C24 N2 C6 N1 -169.2(3) . . . . ? 
C8 N2 C6 Pd1 -174.2(2) . . . . ? 
C24 N2 C6 Pd1 17.9(4) . . . . ? 
C6 N1 C7 C8 -0.6(4) . . . . ? 
C12 N1 C7 C8 -173.9(3) . . . . ? 
N1 C7 C8 N2 -0.3(4) . . . . ? 
C6 N2 C8 C7 1.0(4) . . . . ? 
C24 N2 C8 C7 169.0(3) . . . . ? 
C10 N3 C9 N4 0.1(4) . . . . ? 
C36 N3 C9 N4 175.1(3) . . . . ? 
C10 N3 C9 Pd2 173.8(2) . . . . ? 
C36 N3 C9 Pd2 -11.3(5) . . . . ? 
C11 N4 C9 N3 -0.1(3) . . . . ? 
C48 N4 C9 N3 -171.0(3) . . . . ? 
C11 N4 C9 Pd2 -174.7(2) . . . . ? 
C48 N4 C9 Pd2 14.4(4) . . . . ? 
C9 N3 C10 C11 -0.1(4) . . . . ? 
C36 N3 C10 C11 -175.1(3) . . . . ? 
N3 C10 C11 N4 0.1(3) . . . . ? 
C9 N4 C11 C10 0.0(4) . . . . ? 
C48 N4 C11 C10 170.9(3) . . . . ? 
C6 N1 C12 C13 83.8(4) . . . . ? 
C7 N1 C12 C13 -103.8(4) . . . . ? 
C6 N1 C12 C17 -97.4(4) . . . . ? 
C7 N1 C12 C17 75.0(4) . . . . ? 
C17 C12 C13 C14 0.8(5) . . . . ? 
N1 C12 C13 C14 179.4(3) . . . . ? 
C17 C12 C13 C18 -179.4(3) . . . . ? 
N1 C12 C13 C18 -0.7(5) . . . . ? 
C12 C13 C14 C15 -0.5(5) . . . . ? 
C18 C13 C14 C15 179.7(3) . . . . ? 
C13 C14 C15 C16 0.0(5) . . . . ? 
C14 C15 C16 C17 0.2(5) . . . . ? 
C15 C16 C17 C12 0.1(5) . . . . ? 
C15 C16 C17 C21 -178.7(3) . . . . ? 
C13 C12 C17 C16 -0.6(5) . . . . ? 
N1 C12 C17 C16 -179.3(3) . . . . ? 
C13 C12 C17 C21 178.2(3) . . . . ? 
N1 C12 C17 C21 -0.5(5) . . . . ? 
C14 C13 C18 C19 -55.9(4) . . . . ? 
C12 C13 C18 C19 124.3(4) . . . . ? 
C14 C13 C18 C20 67.4(4) . . . . ? 
C12 C13 C18 C20 -112.4(4) . . . . ? 
C16 C17 C21 C23 -51.6(5) . . . . ? 
C12 C17 C21 C23 129.7(4) . . . . ? 
C16 C17 C21 C22 71.5(4) . . . . ? 
C12 C17 C21 C22 -107.2(4) . . . . ? 
C6 N2 C24 C29 77.2(4) . . . . ? 
C8 N2 C24 C29 -89.2(4) . . . . ? 
C6 N2 C24 C25 -104.3(4) . . . . ? 
C8 N2 C24 C25 89.3(4) . . . . ? 
C29 C24 C25 C26 -0.7(5) . . . . ? 
N2 C24 C25 C26 -179.1(3) . . . . ? 
C29 C24 C25 C30 179.4(3) . . . . ? 
N2 C24 C25 C30 1.0(5) . . . . ? 
C24 C25 C26 C27 -0.9(6) . . . . ? 
C30 C25 C26 C27 179.0(4) . . . . ? 
C25 C26 C27 C28 1.2(7) . . . . ? 
C26 C27 C28 C29 0.1(7) . . . . ? 
C27 C28 C29 C24 -1.5(6) . . . . ? 
C27 C28 C29 C33 -179.2(4) . . . . ? 
C25 C24 C29 C28 1.8(5) . . . . ? 
N2 C24 C29 C28 -179.7(3) . . . . ? 
C25 C24 C29 C33 179.5(3) . . . . ? 
N2 C24 C29 C33 -2.0(5) . . . . ? 
C26 C25 C30 C32 -29.2(5) . . . . ? 
C24 C25 C30 C32 150.8(3) . . . . ? 
C26 C25 C30 C31 94.6(4) . . . . ? 
C24 C25 C30 C31 -85.5(4) . . . . ? 
C28 C29 C33 C35 66.7(5) . . . . ? 
C24 C29 C33 C35 -110.8(4) . . . . ? 
C28 C29 C33 C34 -58.0(5) . . . . ? 
C24 C29 C33 C34 124.4(4) . . . . ? 
C9 N3 C36 C41 106.8(4) . . . . ? 
C10 N3 C36 C41 -78.8(4) . . . . ? 
C9 N3 C36 C37 -74.0(4) . . . . ? 
C10 N3 C36 C37 100.3(4) . . . . ? 
C41 C36 C37 C38 -1.4(5) . . . . ? 
N3 C36 C37 C38 179.6(3) . . . . ? 
C41 C36 C37 C42 179.9(3) . . . . ? 
N3 C36 C37 C42 0.8(5) . . . . ? 
C36 C37 C38 C39 0.9(5) . . . . ? 
C42 C37 C38 C39 179.8(3) . . . . ? 
C37 C38 C39 C40 -0.3(6) . . . . ? 
C38 C39 C40 C41 0.0(6) . . . . ? 
C39 C40 C41 C36 -0.3(5) . . . . ? 
C39 C40 C41 C45 179.2(3) . . . . ? 
C37 C36 C41 C40 1.1(5) . . . . ? 
N3 C36 C41 C40 -179.9(3) . . . . ? 
C37 C36 C41 C45 -178.4(3) . . . . ? 
N3 C36 C41 C45 0.6(5) . . . . ? 
C38 C37 C42 C44 -66.9(5) . . . . ? 
C36 C37 C42 C44 111.9(4) . . . . ? 
C38 C37 C42 C43 56.9(4) . . . . ? 
C36 C37 C42 C43 -124.3(4) . . . . ? 
C40 C41 C45 C47 39.6(5) . . . . ? 
C36 C41 C45 C47 -140.9(4) . . . . ? 
C40 C41 C45 C46 -83.5(4) . . . . ? 
C36 C41 C45 C46 96.0(4) . . . . ? 
C9 N4 C48 C53 -80.8(4) . . . . ? 
C11 N4 C48 C53 109.4(4) . . . . ? 
C9 N4 C48 C49 97.2(4) . . . . ? 
C11 N4 C48 C49 -72.7(4) . . . . ? 
C53 C48 C49 C50 -2.2(5) . . . . ? 
N4 C48 C49 C50 179.9(3) . . . . ? 
C53 C48 C49 C54 173.7(3) . . . . ? 
N4 C48 C49 C54 -4.2(5) . . . . ? 
C48 C49 C50 C51 1.0(5) . . . . ? 
C54 C49 C50 C51 -175.0(4) . . . . ? 
C49 C50 C51 C52 0.8(6) . . . . ? 
C50 C51 C52 C53 -1.4(6) . . . . ? 
C51 C52 C53 C48 0.2(6) . . . . ? 
C51 C52 C53 C57 179.1(4) . . . . ? 
C49 C48 C53 C52 1.7(5) . . . . ? 
N4 C48 C53 C52 179.5(3) . . . . ? 
C49 C48 C53 C57 -177.3(3) . . . . ? 
N4 C48 C53 C57 0.6(5) . . . . ? 
C50 C49 C54 C55 66.6(5) . . . . ? 
C48 C49 C54 C55 -109.1(4) . . . . ? 
C50 C49 C54 C56 -57.7(5) . . . . ? 
C48 C49 C54 C56 126.6(4) . . . . ? 
C52 C53 C57 C59 91.1(4) . . . . ? 
C48 C53 C57 C59 -90.0(4) . . . . ? 
C52 C53 C57 C58 -33.1(5) . . . . ? 
C48 C53 C57 C58 145.8(4) . . . . ? 
  
_refine_diff_density_max    0.554 
_refine_diff_density_min   -0.393 
_refine_diff_density_rms    0.054 
  
_shelx_res_file 
; 
  
    007-14031.res created by SHELXL-2014/7 
  
TITL 007-14031 
CELL 1.54178 11.5881 12.315 19.3155 90 100.473 90 
ZERR 2 0.0002 0.0002 0.0014 0 0.007 0 
LATT -1 
SYMM -X,0.5+Y,-Z 
SFAC C H Cl N Pd 
UNIT 118 154 2 8 4 
  
L.S. 8 
PLAN  20 
SIZE 0.05 0.05 0.1 
TEMP -180 
BOND $H 
MORE -1 
CONF 
ACTA 
TWIN -1 0 0 0 -1 0 0 0 -1 2 
  
WGHT    0.029400    0.508500 
BASF   0.45391 
FVAR       0.30888 
PD1   5    0.268784    0.491160    0.329179    11.00000    0.02082    0.02060 = 
         0.01200   -0.00085    0.00466   -0.00243 
PD2   5    0.362278    0.523880    0.220283    11.00000    0.02182    0.02176 = 
         0.01182   -0.00152    0.00488   -0.00361 
CL1   3    0.160993    0.469640    0.211661    11.00000    0.02842    0.05474 = 
         0.01543   -0.00498    0.00354   -0.01946 
N1    4    0.123361    0.536060    0.446009    11.00000    0.01852    0.02359 = 
         0.01195   -0.00063    0.00242   -0.00057 
N2    4    0.079160    0.382786    0.395156    11.00000    0.01864    0.02073 = 
         0.01634    0.00079    0.00303   -0.00250 
N3    4    0.483374    0.606749    0.097869    11.00000    0.01965    0.01926 = 
         0.01344    0.00076    0.00493    0.00011 
N4    4    0.396658    0.453767    0.077524    11.00000    0.01876    0.02139 = 
         0.01280   -0.00038    0.00250    0.00163 
C1    1    0.429227    0.543743    0.389970    11.00000    0.01929    0.03881 = 
         0.01142   -0.00211   -0.00047   -0.00500 
H1    2    0.434318    0.516087    0.435596    11.00000   -1.20000 
C2    1    0.482194    0.488951    0.338131    11.00000    0.02178    0.03213 = 
         0.01980    0.00125   -0.00053    0.00366 
H2    2    0.507284    0.417707    0.341923    11.00000   -1.20000 
C3    1    0.515201    0.567223    0.290217    11.00000    0.01820    0.03863 = 
         0.01606   -0.00259    0.00276   -0.00218 
H3    2    0.575064    0.561787    0.266956    11.00000   -1.20000 
C4    1    0.483116    0.673409    0.315689    11.00000    0.02081    0.03349 = 
         0.02159   -0.00162   -0.00120   -0.00492 
AFIX  43 
H4    2    0.495458    0.741430    0.295008    11.00000   -1.20000 
AFIX   0 
C5    1    0.433426    0.659368    0.372980    11.00000    0.02238    0.03525 = 
         0.02032   -0.00774    0.00045   -0.00515 
AFIX  43 
H5    2    0.405210    0.716288    0.398624    11.00000   -1.20000 
AFIX   0 
C6    1    0.154949    0.468808    0.396587    11.00000    0.01818    0.02004 = 
         0.01271    0.00113   -0.00289   -0.00067 
C7    1    0.032106    0.491805    0.475308    11.00000    0.01857    0.03236 = 
         0.01596    0.00060    0.00549   -0.00335 
AFIX  43 
H7    2   -0.003890    0.523462    0.510888    11.00000   -1.20000 
AFIX   0 
C8    1    0.005324    0.396388    0.443591    11.00000    0.01822    0.02935 = 
         0.01848    0.00456    0.00601   -0.00308 
AFIX  43 
H8    2   -0.053287    0.347061    0.452508    11.00000   -1.20000 
AFIX   0 
C9    1    0.416030    0.534674    0.126510    11.00000    0.01520    0.01886 = 
         0.01567   -0.00073   -0.00107    0.00316 
C10   1    0.504508    0.570783    0.032634    11.00000    0.02597    0.02595 = 
         0.01234    0.00372    0.00684    0.00349 
AFIX  43 
H10   2    0.548888    0.607425    0.003010    11.00000   -1.20000 
AFIX   0 
C11   1    0.450434    0.475108    0.019879    11.00000    0.02628    0.02834 = 
         0.01043   -0.00115    0.00479    0.00306 
AFIX  43 
H11   2    0.448888    0.430484   -0.020399    11.00000   -1.20000 
AFIX   0 
C12   1    0.184041    0.633549    0.470978    11.00000    0.01864    0.02629 = 
         0.01419   -0.00101    0.00398   -0.00243 
C13   1    0.159099    0.729845    0.432870    11.00000    0.02172    0.02306 = 
         0.01606   -0.00111    0.00572    0.00062 
C14   1    0.219852    0.822946    0.459717    11.00000    0.02420    0.01989 = 
         0.02036    0.00039    0.00569    0.00180 
AFIX  43 
H14   2    0.205142    0.889449    0.434749    11.00000   -1.20000 
AFIX   0 
C15   1    0.300644    0.820771    0.521549    11.00000    0.02361    0.02277 = 
         0.02195   -0.00461    0.00506   -0.00277 
AFIX  43 
H15   2    0.340934    0.885213    0.538827    11.00000   -1.20000 
AFIX   0 
C16   1    0.322968    0.724330    0.558461    11.00000    0.02662    0.03125 = 
         0.01451   -0.00275   -0.00037    0.00044 
AFIX  43 
H16   2    0.378671    0.723607    0.601126    11.00000   -1.20000 
AFIX   0 
C17   1    0.265583    0.628303    0.534450    11.00000    0.02526    0.02339 = 
         0.01577    0.00111    0.00210    0.00117 
C18   1    0.070414    0.736025    0.364741    11.00000    0.02492    0.02253 = 
         0.01762   -0.00117    0.00106    0.00266 
AFIX  13 
H18   2    0.030707    0.663848    0.356676    11.00000   -1.20000 
AFIX   0 
C19   1   -0.023526    0.821812    0.369100    11.00000    0.02944    0.04285 = 
         0.02183   -0.00327   -0.00242    0.00993 
AFIX 137 
H19A  2   -0.063339    0.804639    0.408378    11.00000   -1.50000 
H19B  2   -0.080872    0.822302    0.325037    11.00000   -1.50000 
H19C  2    0.013471    0.893435    0.376678    11.00000   -1.50000 
AFIX   0 
C20   1    0.132367    0.759353    0.302196    11.00000    0.03675    0.03205 = 
         0.01670    0.00234    0.00235    0.00623 
AFIX 137 
H20A  2    0.174615    0.828491    0.309946    11.00000   -1.50000 
H20B  2    0.073856    0.763581    0.258728    11.00000   -1.50000 
H20C  2    0.188044    0.700828    0.298120    11.00000   -1.50000 
AFIX   0 
C21   1    0.289837    0.524049    0.576842    11.00000    0.04086    0.02369 = 
         0.01901    0.00053   -0.00344   -0.00455 
AFIX  13 
H21   2    0.250579    0.463028    0.547455    11.00000   -1.20000 
AFIX   0 
C22   1    0.235585    0.531552    0.643593    11.00000    0.04318    0.04141 = 
         0.02289    0.00910   -0.00116   -0.01613 
AFIX 137 
H22A  2    0.278680    0.585293    0.675748    11.00000   -1.50000 
H22B  2    0.240260    0.460523    0.666812    11.00000   -1.50000 
H22C  2    0.153211    0.553626    0.630793    11.00000   -1.50000 
AFIX   0 
C23   1    0.419672    0.497345    0.596729    11.00000    0.04935    0.03703 = 
         0.02270    0.00501   -0.00164    0.01223 
AFIX 137 
H23A  2    0.453928    0.492860    0.554015    11.00000   -1.50000 
H23B  2    0.429347    0.427551    0.621480    11.00000   -1.50000 
H23C  2    0.459472    0.554403    0.627518    11.00000   -1.50000 
AFIX   0 
C24   1    0.091117    0.281884    0.359134    11.00000    0.02480    0.01933 = 
         0.01783   -0.00015    0.00370   -0.00544 
C25   1    0.016205    0.259950    0.294391    11.00000    0.02774    0.02555 = 
         0.02108    0.00187    0.00227   -0.00754 
C26   1    0.030645    0.161562    0.262885    11.00000    0.04682    0.02762 = 
         0.02321   -0.00397   -0.00138   -0.00925 
AFIX  43 
H26   2   -0.019006    0.143745    0.219629    11.00000   -1.20000 
AFIX   0 
C27   1    0.115508    0.088412    0.292717    11.00000    0.06017    0.02186 = 
         0.03670   -0.00510    0.00823    0.00029 
AFIX  43 
H27   2    0.124527    0.021826    0.269444    11.00000   -1.20000 
AFIX   0 
C28   1    0.187601    0.111531    0.356398    11.00000    0.03719    0.02289 = 
         0.03540    0.00287    0.00267    0.00424 
AFIX  43 
H28   2    0.245729    0.060520    0.376348    11.00000   -1.20000 
AFIX   0 
C29   1    0.176079    0.208404    0.391550    11.00000    0.02850    0.02282 = 
         0.02520    0.00433    0.00473   -0.00048 
C30   1   -0.075978    0.341251    0.260983    11.00000    0.02701    0.02855 = 
         0.02102   -0.00032   -0.00102   -0.00626 
AFIX  13 
H30   2   -0.044344    0.415598    0.273660    11.00000   -1.20000 
AFIX   0 
C31   1   -0.190715    0.329337    0.289788    11.00000    0.02938    0.05330 = 
         0.02432    0.00453    0.00000   -0.00387 
AFIX 137 
H31A  2   -0.218755    0.254285    0.283441    11.00000   -1.50000 
H31B  2   -0.250123    0.378518    0.264266    11.00000   -1.50000 
H31C  2   -0.176339    0.347620    0.340001    11.00000   -1.50000 
AFIX   0 
C32   1   -0.102827    0.333827    0.180621    11.00000    0.02972    0.03833 = 
         0.02041    0.00196   -0.00319   -0.00809 
AFIX 137 
H32A  2   -0.030331    0.344384    0.162073    11.00000   -1.50000 
H32B  2   -0.159661    0.390171    0.161792    11.00000   -1.50000 
H32C  2   -0.135693    0.262170    0.166502    11.00000   -1.50000 
AFIX   0 
C33   1    0.256750    0.233036    0.460752    11.00000    0.02572    0.02251 = 
         0.02759    0.00391   -0.00177   -0.00090 
AFIX  13 
H33   2    0.230424    0.303292    0.478682    11.00000   -1.20000 
AFIX   0 
C34   1    0.250296    0.146647    0.516677    11.00000    0.04463    0.04901 = 
         0.03054    0.01175   -0.00215   -0.01833 
AFIX 137 
H34A  2    0.169881    0.142379    0.525691    11.00000   -1.50000 
H34B  2    0.303753    0.166048    0.560278    11.00000   -1.50000 
H34C  2    0.273112    0.076095    0.499940    11.00000   -1.50000 
AFIX   0 
C35   1    0.382308    0.248403    0.449826    11.00000    0.02857    0.04526 = 
         0.04344    0.01257    0.00280   -0.00187 
AFIX 137 
H35A  2    0.412402    0.179483    0.434994    11.00000   -1.50000 
H35B  2    0.431247    0.272199    0.494028    11.00000   -1.50000 
H35C  2    0.384252    0.303440    0.413410    11.00000   -1.50000 
AFIX   0 
C36   1    0.519555    0.710713    0.127775    11.00000    0.02153    0.02135 = 
         0.01236    0.00215    0.00391   -0.00051 
C37   1    0.435520    0.794601    0.122320    11.00000    0.02328    0.02368 = 
         0.01491    0.00319    0.00505    0.00313 
C38   1    0.472736    0.894175    0.152172    11.00000    0.03169    0.02257 = 
         0.02262    0.00191    0.00302    0.00694 
AFIX  43 
H38   2    0.418191    0.952196    0.150112    11.00000   -1.20000 
AFIX   0 
C39   1    0.588343    0.910145    0.184938    11.00000    0.03494    0.02237 = 
         0.02516   -0.00294    0.00063   -0.00022 
AFIX  43 
H39   2    0.612330    0.978849    0.204875    11.00000   -1.20000 
AFIX   0 
C40   1    0.668508    0.826680    0.188664    11.00000    0.02358    0.02528 = 
         0.02540    0.00187   -0.00178   -0.00425 
AFIX  43 
H40   2    0.747342    0.838890    0.211240    11.00000   -1.20000 
AFIX   0 
C41   1    0.636736    0.725431    0.160245    11.00000    0.02364    0.02767 = 
         0.01721    0.00302    0.00562    0.00096 
C42   1    0.307916    0.779040    0.086883    11.00000    0.02087    0.02882 = 
         0.02417    0.00200    0.00450    0.00249 
AFIX  13 
H42   2    0.300141    0.704946    0.065355    11.00000   -1.20000 
AFIX   0 
C43   1    0.271193    0.862021    0.027975    11.00000    0.02737    0.04708 = 
         0.03009    0.01121    0.00075    0.00371 
AFIX 137 
H43A  2    0.273702    0.935161    0.048185    11.00000   -1.50000 
H43B  2    0.191235    0.846001    0.003610    11.00000   -1.50000 
H43C  2    0.325135    0.858018   -0.005575    11.00000   -1.50000 
AFIX   0 
C44   1    0.227392    0.784830    0.141196    11.00000    0.02858    0.05482 = 
         0.03454    0.00536    0.01222    0.00374 
AFIX 137 
H44A  2    0.249368    0.728013    0.176666    11.00000   -1.50000 
H44B  2    0.145864    0.774051    0.117687    11.00000   -1.50000 
H44C  2    0.235270    0.856141    0.164087    11.00000   -1.50000 
AFIX   0 
C45   1    0.726667    0.634971    0.164015    11.00000    0.02216    0.02169 = 
         0.03239    0.00266    0.00062   -0.00121 
AFIX  13 
H45   2    0.683307    0.564388    0.158351    11.00000   -1.20000 
AFIX   0 
C46   1    0.796364    0.644307    0.103977    11.00000    0.03255    0.03578 = 
         0.04568    0.00252    0.01663    0.00726 
AFIX 137 
H46A  2    0.742154    0.642757    0.058690    11.00000   -1.50000 
H46B  2    0.851313    0.583346    0.106408    11.00000   -1.50000 
H46C  2    0.840172    0.712785    0.108460    11.00000   -1.50000 
AFIX   0 
C47   1    0.812164    0.631718    0.234411    11.00000    0.02748    0.03304 = 
         0.04317    0.00231   -0.00691    0.00424 
AFIX 137 
H47A  2    0.866032    0.693578    0.237320    11.00000   -1.50000 
H47B  2    0.857115    0.563913    0.237885    11.00000   -1.50000 
H47C  2    0.768093    0.635582    0.273103    11.00000   -1.50000 
AFIX   0 
C48   1    0.315476    0.365873    0.080120    11.00000    0.02366    0.02109 = 
         0.01322   -0.00667    0.00048   -0.00337 
C49   1    0.202567    0.375995    0.038969    11.00000    0.02265    0.02323 = 
         0.02165   -0.00528    0.00230    0.00020 
C50   1    0.124845    0.290477    0.041785    11.00000    0.01961    0.03632 = 
         0.02438   -0.00446   -0.00447   -0.00334 
AFIX  43 
H50   2    0.048238    0.293938    0.014152    11.00000   -1.20000 
AFIX   0 
C51   1    0.156526    0.201218    0.083646    11.00000    0.03245    0.03175 = 
         0.03307   -0.00160    0.00062   -0.01386 
AFIX  43 
H51   2    0.102273    0.143541    0.084236    11.00000   -1.20000 
AFIX   0 
C52   1    0.267552    0.195083    0.125068    11.00000    0.03572    0.02231 = 
         0.02527    0.00327   -0.00417   -0.00442 
AFIX  43 
H52   2    0.287793    0.133672    0.154540    11.00000   -1.20000 
AFIX   0 
C53   1    0.349924    0.277387    0.124221    11.00000    0.02858    0.02046 = 
         0.01652   -0.00067    0.00000   -0.00142 
C54   1    0.163447    0.477652   -0.002647    11.00000    0.02416    0.03151 = 
         0.02976    0.00008   -0.00647    0.00252 
AFIX  13 
H54   2    0.233747    0.525595   -0.000080    11.00000   -1.20000 
AFIX   0 
C55   1    0.073017    0.539534    0.030250    11.00000    0.07507    0.05758 = 
         0.02654   -0.00349   -0.00520    0.04169 
AFIX 137 
H55A  2   -0.002038    0.500726    0.020873    11.00000   -1.50000 
H55B  2    0.062682    0.612499    0.009813    11.00000   -1.50000 
H55C  2    0.100282    0.545152    0.081209    11.00000   -1.50000 
AFIX   0 
C56   1    0.115350    0.455921   -0.080586    11.00000    0.07035    0.04565 = 
         0.02495    0.00606    0.00546    0.01989 
AFIX 137 
H56A  2    0.174682    0.417646   -0.101566    11.00000   -1.50000 
H56B  2    0.096102    0.525059   -0.105093    11.00000   -1.50000 
H56C  2    0.044477    0.411145   -0.084993    11.00000   -1.50000 
AFIX   0 
C57   1    0.470854    0.271886    0.170200    11.00000    0.02754    0.02182 = 
         0.01912   -0.00048   -0.00472   -0.00088 
AFIX  13 
H57   2    0.498274    0.348099    0.180773    11.00000   -1.20000 
AFIX   0 
C58   1    0.469575    0.214985    0.240431    11.00000    0.03385    0.04083 = 
         0.01933    0.00269   -0.00468    0.00351 
AFIX 137 
H58A  2    0.409195    0.247830    0.263288    11.00000   -1.50000 
H58B  2    0.546482    0.222955    0.270952    11.00000   -1.50000 
H58C  2    0.452230    0.137708    0.232058    11.00000   -1.50000 
AFIX   0 
C59   1    0.558101    0.216935    0.131133    11.00000    0.02387    0.04479 = 
         0.02413   -0.00216   -0.00160   -0.00216 
AFIX 137 
H59A  2    0.534241    0.141440    0.120838    11.00000   -1.50000 
H59B  2    0.636513    0.218459    0.160501    11.00000   -1.50000 
H59C  2    0.559600    0.255604    0.086961    11.00000   -1.50000 
AFIX   0 
HKLF 4 
  
REM  007-14031 
REM R1 =  0.0218 for    8627 Fo > 4sig(Fo)  and  0.0218 for all    8645 data 
REM    621 parameters refined using      1 restraints 
  
END 
  
WGHT      0.0294      0.5085 
  
REM Highest difference peak  0.554,  deepest hole -0.393,  1-sigma level  0.054 
Q1    1   0.1861  0.4927  0.2936  11.00000  0.05    0.55 
Q2    1   0.2744  0.5230  0.1810  11.00000  0.05    0.54 
Q3    1   0.4492  0.5246  0.2595  11.00000  0.05    0.52 
Q4    1   0.3573  0.4944  0.3694  11.00000  0.05    0.51 
Q5    1   0.0986  0.4614  0.1838  11.00000  0.05    0.29 
Q6    1   0.3226  0.5643  0.2830  11.00000  0.05    0.23 
Q7    1   0.4464  0.4450  0.2155  11.00000  0.05    0.23 
Q8    1   0.1782  0.3222  0.0266  11.00000  0.05    0.22 
Q9    1   0.0731  0.2817  0.3253  11.00000  0.05    0.21 
Q10   1   0.2514  0.4765  0.2416  11.00000  0.05    0.21 
Q11   1   0.2552  0.3774  0.0673  11.00000  0.05    0.20 
Q12   1   0.0815  0.5274  0.4610  11.00000  0.05    0.20 
Q13   1   0.3793  0.7922  0.1058  11.00000  0.05    0.20 
Q14   1   0.2721  0.3350  0.3286  11.00000  0.05    0.20 
Q15   1   0.2059  0.6420  0.5113  11.00000  0.05    0.19 
Q16   1   0.2269  0.4383  0.3787  11.00000  0.05    0.19 
Q17   1   0.1685  0.5559  0.3261  11.00000  0.05    0.19 
Q18   1   0.2983  0.6825  0.5410  11.00000  0.05    0.18 
Q19   1   0.2181  0.2223  0.4256  11.00000  0.05    0.18 
Q20   1   0.7955  0.6362  0.2722  11.00000  0.05    0.18 
; 
_shelx_res_checksum   35363 
  
_shelx_hkl_file 
; 
   0   0   1  157.09   11.16 
   0   0   1  113.31    7.93 
   0   0   1  136.32    9.68 
   0   0   1  148.11   10.52 
   0   0   1  128.04    9.19 
   0   0   1  115.76    8.21 
   0   0   1  123.69    8.63 
   0   0  -1  120.26    8.42 
   0   0  -1  131.20    9.40 
   0   0  -1  139.83    9.89 
   0   0  -1  126.08    8.63 
   0   0  -1  154.63   10.87 
   0   0  -1  148.25   10.52 
   0   0  -1  128.53    9.26 
   0   0  -1  135.83    9.54 
   0   0   2  520.52   51.15 
   0   0   2  503.96   49.39 
   0   0   2  493.79   47.78 
   0   0   2  545.36   53.46 
   0   0  -2  466.92   44.48 
   0   0  -2  519.40   50.87 
   0   0  -2  473.93   46.10 
   0   0  -2  551.04   52.90 
   0   0  -2  580.37   56.55 
   0   0   3    3.79    0.84 
   0   0   3    5.19    0.84 
   0   0   3    4.35    1.19 
   0   0   3    4.91    0.84 
   0   0  -3    6.38    1.05 
   0   0  -3    5.33    0.84 
   0   0  -3    3.86    0.42 
   0   0  -3    4.35    0.63 
   0   0  -3    5.12    0.98 
   0   0   4   84.40    7.16 
   0   0   4   80.61    7.86 
   0   0   4   94.93    9.26 
   0   0   4   94.93    6.88 
   0   0   4   89.45    7.37 
   0   0  -4   94.86    9.40 
   0   0  -4   93.38    7.93 
   0   0  -4   96.40    9.12 
   0   0  -4   88.47    7.93 
   0   0   5   10.95    2.74 
   0   0   5   15.22    3.23 
   0   0   5   13.75    1.89 
   0   0   5   18.17    3.23 
   0   0   5   11.37    1.26 
   0   0  -5   12.77    2.46 
   0   0  -5   18.73    2.95 
   0   0  -5   12.98    1.96 
   0   0  -5   11.44    3.23 
   0   0   6  161.51   15.79 
   0   0   6  153.72   13.75 
   0   0   6  176.31   17.75 
   0   0   6  128.60   11.02 
   0   0   6  142.15   13.82 
   0   0  -6  141.16   12.56 
   0   0  -6  170.91   16.63 
   0   0  -6  159.62   13.54 
   0   0  -6  147.76   13.82 
   0   0   7  390.86   41.61 
   0   0   7  443.84   45.46 
   0   0   7  461.38   48.90 
   0   0   7  386.65   38.03 
   0   0   7  394.79   42.73 
   0   0  -7  454.71   47.50 
   0   0  -7  381.60   41.18 
   0   0  -7  384.20   40.76 
   0   0  -7  421.03   42.17 
   0   0   8   68.48    6.88 
   0   0   8   72.97    7.86 
   0   0   8   69.81    5.82 
   0   0   8   73.67    8.28 
   0   0   8   66.30    9.12 
   0   0  -8   75.42    7.58 
   0   0  -8   75.84    8.56 
   0   0  -8   68.76    6.88 
   0   0  -8   65.60    8.14 
   0   0   9 2085.38  292.22 
   0   0   9 1864.31  272.08 
   0   0   9 2071.42  304.85 
   0   0   9 1760.40  254.05 
   0   0   9 1950.18  292.71 
   0   0   9 1701.18  239.04 
   0   0   9 1835.54  259.17 
   0   0  -9 1882.83  276.29 
   0   0  -9 1641.55  238.41 
   0   0  -9 1954.25  272.92 
   0   0  -9 2086.15  304.29 
   0   0  -9 1935.03  274.40 
   0   0  -9 1956.36  272.78 
   0   0  10    0.84    1.75 
   0   0  10    3.51    0.70 
   0   0  10    1.05    0.70 
   0   0  10    0.77    2.03 
   0   0  10    1.05    2.53 
   0   0  10    1.89    1.26 
   0   0  10    1.26    0.84 
   0   0  10    0.42    1.05 
   0   0 -10    0.98    1.33 
   0   0 -10    1.12    0.63 
   0   0 -10    1.05    0.63 
   0   0 -10    1.05    0.98 
   0   0 -10    0.77    0.84 
   0   0 -10    0.98    1.96 
   0   0 -10    1.54    1.19 
   0   0 -10   -0.07    0.49 
   0   0 -10    1.68    2.32 
   0   0 -10    0.98    0.49 
   0   0  11  238.48   23.71 
   0   0  11  226.62   22.73 
   0   0  11  278.47   28.56 
   0   0  11  298.39   30.03 
   0   0  11  225.78   24.63 
   0   0  11  269.42   31.71 
   0   0  11  274.19   30.94 
   0   0  11  280.71   26.73 
   0   0  11  277.63   28.06 
   0   0  11  254.96   33.40 
   0   0  11  308.85   30.66 
   0   0 -11  280.71   26.87 
   0   0 -11  244.51   26.24 
   0   0 -11  288.71   27.50 
   0   0 -11  274.89   25.75 
   0   0 -11  249.70   23.85 
   0   0 -11  291.24   32.91 
   0   0 -11  284.57   26.45 
   0   0 -11  277.70   27.50 
   0   0 -11  285.90   30.94 
   0   0 -11  273.13   25.96 
   0   0  12   82.09    8.77 
   0   0  12   78.93   14.80 
   0   0  12   86.16    9.54 
   0   0  12   63.71    7.02 
   0   0  12   85.53   11.65 
   0   0  12   94.02   13.33 
   0   0  12   91.56    8.21 
   0   0  12  103.49   10.17 
   0   0  12   88.89    8.21 
   0   0 -12   78.30    7.30 
   0   0 -12   95.70   12.49 
   0   0 -12   83.56    8.28 
   0   0 -12   91.70    8.35 
   0   0 -12   87.21    9.96 
   0   0 -12   85.60    7.51 
   0   0 -12   94.93    9.05 
   0   0 -12   95.91    9.75 
   0   0 -12   89.24   10.87 
   0   0  13  214.97   21.61 
   0   0  13  144.53   18.59 
   0   0  13  227.67   28.70 
   0   0  13  228.79   23.29 
   0   0  13  219.81   21.96 
   0   0  13  182.77   24.28 
   0   0  13  208.03   24.91 
   0   0  13  195.12   19.79 
   0   0 -13  226.69   22.31 
   0   0 -13  203.04   21.82 
   0   0 -13  233.00   27.43 
   0   0 -13  186.63   17.33 
   0   0 -13  215.60   20.91 
   0   0 -13  179.82   16.56 
   0   0 -13  222.69   21.26 
   0   0 -13  222.41   21.96 
   0   0 -13  218.62   25.96 
   0   0  14    0.35    1.82 
   0   0  14    1.26    2.32 
   0   0  14    2.32    2.39 
   0   0  14    0.63    1.26 
   0   0  14    0.14    5.12 
   0   0  14    4.35    2.32 
   0   0 -14    3.72    2.39 
   0   0 -14    2.17    3.86 
   0   0 -14    1.75    2.03 
   0   0 -14    1.40    1.19 
   0   0 -14    1.47    1.26 
   0   0 -14    4.14    1.33 
   0   0 -14    1.19    1.12 
   0   0 -14    2.81    1.54 
   0   0  15   35.36    8.21 
   0   0  15   54.94   10.52 
   0   0  15   50.45    8.14 
   0   0  15   49.88    8.42 
   0   0  15   58.51    7.93 
   0   0  15   47.22   10.10 
   0   0  15   55.92   11.30 
   0   0 -15   50.38    9.47 
   0   0 -15   56.06    6.45 
   0   0 -15   46.03    6.17 
   0   0 -15   53.53    5.19 
   0   0 -15   53.88    5.68 
   0   0 -15   52.76    7.16 
   0   0 -15   51.01   10.31 
   0   0 -15   63.43    7.65 
   0   0  16  417.24   56.13 
   0   0  16  331.16   46.24 
   0   0  16  409.04   47.64 
   0   0  16  406.65   56.97 
   0   0  16  438.85   48.76 
   0   0  16  383.64   56.62 
   0   0  16  416.82   48.69 
   0   0 -16  371.29   47.57 
   0   0 -16  417.81   44.13 
   0   0 -16  423.28   53.46 
   0   0 -16  403.91   52.41 
   0   0 -16  402.86   43.92 
   0   0 -16  424.33   44.27 
   0   0 -16  437.24   47.29 
   0   0 -16  409.32   43.78 
   0   0  17  158.91   20.35 
   0   0  17  182.84   21.68 
   0   0  17  162.56   24.63 
   0   0  17  180.66   22.73 
   0   0 -17  177.58   18.87 
   0   0 -17  181.72   20.63 
   0   0 -17  195.96   28.27 
   0   0 -17  151.62   14.66 
   0   0 -17  181.58   20.42 
   0   0 -17  171.75   16.63 
   0   0  18  358.80   44.90 
   0   0  18  337.96   37.75 
   0   0  18  346.03   41.54 
   0   0  18  301.83   38.45 
   0   0 -18  340.91   36.27 
   0   0 -18  328.63   35.99 
   0   0 -18  354.94   39.71 
   0   0 -18  333.19   34.87 
   0   0 -18  353.05   38.31 
   0   0  19    6.24    3.44 
   0   0  19    6.03    5.05 
   0   0  19    5.82    2.32 
   0   0 -19    6.38    1.82 
   0   0 -19    2.60    1.75 
   0   0 -19    5.19    2.03 
   0   0 -19    3.30    1.75 
   0   0 -19    8.42    2.25 
   0   0  20  441.45   58.79 
   0   0  20  474.36   54.66 
   0   0  20  460.53   54.23 
   0   0  20  493.51   61.88 
   0   0 -20  479.34   53.04 
   0   0 -20  502.42   54.37 
   0   0 -20  484.32   54.44 
   0   0 -20  487.76   53.53 
   0   0  21   12.91    4.07 
   0   0  21   13.89    4.49 
   0   0  21   16.21    4.98 
   0   0  21   16.98    2.74 
   0   0 -21   13.75    2.46 
   0   0 -21   16.63    2.25 
   0   0 -21   14.10    2.32 
   0   0  22   12.70    2.74 
   0   0 -22   16.14    2.46 
   0   0 -22   12.98    2.67 
   0   1   0    0.35    0.21 
   0   1   0    0.28    0.35 
   0   1   0    0.49    0.35 
   0   1   0    0.63    0.28 
   0  -1   0    0.77    0.21 
   0  -1   0    0.35    0.14 
   0   1   0    0.98    0.21 
   0   1   0    0.84    0.07 
   0  -1   0    0.70    0.14 
   0  -1   0    1.05    0.14 
   0   1   0    0.35    0.21 
   0  -1   0    0.28    0.35 
   0   1   0    1.47    0.49 
   0   1   1 4660.91  811.13 
   0  -1   1 4421.03  760.89 
   0  -1   1 4042.51  699.08 
   0   1   1 5372.75  934.12 
   0  -1   1 5382.16  931.45 
   0   1   1 3771.06  657.40 
   0  -1   1 5229.28  908.51 
   0   1   1 5498.34  957.41 
   0   1   1 5138.63  877.99 
   0  -1  -1 3816.10  663.86 
   0   1  -1 5843.81 1008.35 
   0   1  -1 5606.60  972.21 
   0   1  -1 5139.54  883.81 
   0  -1  -1 4444.25  766.22 
   0  -1  -1 5211.45  916.16 
   0  -1  -1 4794.42  824.88 
   0  -1  -1 4913.69  853.92 
   0   1  -1 6194.61 1066.02 
   0   1   2  256.23   25.75 
   0  -1   2  303.65   26.45 
   0   1   2  297.62   27.15 
   0   1   2  244.09   21.40 
   0  -1   2  274.26   22.94 
   0   1   2  312.50   28.42 
   0   1   2  277.56   25.68 
   0  -1   2  305.62   27.01 
   0   1   2  249.00   21.68 
   0  -1  -2  281.91   23.99 
   0   1  -2  281.27   22.03 
   0   1  -2  281.62   24.98 
   0   1  -2  312.35   27.99 
   0   1  -2  352.70   32.27 
   0   1  -2  287.87   25.40 
   0   1  -2  279.59   24.70 
   0  -1  -2  295.87   25.40 
   0  -1  -2  283.38   24.49 
   0   1  -2  263.80   20.63 
   0   1   3  370.17   32.62 
   0  -1   3  358.03   33.68 
   0   1   3  393.11   37.89 
   0   1   3  348.91   36.90 
   0   1   3  384.27   35.78 
   0   1   3  349.89   34.17 
   0  -1   3  354.87   32.76 
   0   1  -3  350.66   30.24 
   0   1  -3  387.71   35.99 
   0   1  -3  319.09   30.17 
   0   1  -3  375.71   36.41 
   0   1  -3  301.90   30.52 
   0  -1  -3  356.35   33.05 
   0  -1  -3  368.13   33.47 
   0  -1  -3  315.37   29.19 
   0   1  -3  372.97   32.13 
   0  -1  -3  297.90   28.27 
   0   1  -3  372.48   35.01 
   0   1   4   59.85    6.03 
   0   1   4   50.02    3.65 
   0   1   4   53.46    6.03 
   0   1   4   53.88    3.51 
   0  -1   4   54.58    5.68 
   0   1   4   58.86    5.75 
   0  -1   4   49.60    5.12 
   0  -1   4   51.08    3.93 
   0   1   4   57.04    5.68 
   0  -1  -4   59.78    4.70 
   0   1  -4   56.27    3.58 
   0  -1  -4   52.06    4.70 
   0   1  -4   57.11    5.68 
   0  -1  -4   58.44    5.54 
   0   1  -4   55.50    6.52 
   0   1  -4   48.90    4.63 
   0   1  -4   51.08    4.91 
   0  -1  -4   58.65    5.61 
   0   1  -4   57.39    5.68 
   0   1  -4   50.23    3.37 
   0  -1   5  548.52   59.57 
   0  -1   5  504.81   52.48 
   0  -1   5  531.40   57.32 
   0   1   5  567.11   62.30 
   0   1   5  542.97   62.65 
   0   1   5  590.96   63.57 
   0   1   5  584.09   62.44 
   0   1   5  502.07   50.38 
   0   1  -5  506.07   49.46 
   0   1  -5  554.13   58.02 
   0   1  -5  544.52   58.72 
   0   1  -5  501.09   52.62 
   0  -1  -5  597.63   60.76 
   0   1  -5  549.85   59.29 
   0   1  -5  435.07   47.50 
   0  -1  -5  503.89   52.13 
   0  -1  -5  512.80   54.09 
   0  -1  -5  567.88   60.83 
   0   1   6  509.65   56.76 
   0   1   6  549.01   65.25 
   0   1   6  549.78   59.71 
   0   1   6  553.43   60.13 
   0  -1   6  445.80   48.97 
   0  -1   6  546.62   59.64 
   0   1   6  531.54   53.81 
   0  -1   6  574.47   61.39 
   0   1  -6  562.27   60.41 
   0   1  -6  548.59   59.36 
   0  -1  -6  556.86   59.64 
   0  -1  -6  572.72   62.23 
   0  -1  -6  508.10   54.51 
   0  -1  -6  592.51   60.97 
   0   1  -6  554.62   59.71 
   0   1  -6  541.50   60.69 
   0   1  -6  454.71   45.46 
   0   1   7  559.39   57.74 
   0   1   7  515.19   63.07 
   0  -1   7  601.14   63.14 
   0  -1   7  510.42   57.25 
   0   1   7  579.81   65.46 
   0   1   7  512.87   60.06 
   0  -1   7  521.71   59.01 
   0   1   7  575.74   63.50 
   0  -1   7  541.15   60.06 
   0   1  -7  510.98   56.69 
   0  -1  -7  548.37   59.43 
   0  -1  -7  593.63   66.09 
   0  -1  -7  523.47   59.01 
   0   1  -7  526.62   57.88 
   0  -1  -7  545.15   57.39 
   0   1  -7  518.63   51.99 
   0   1  -7  528.17   60.34 
   0   1  -7  512.87   56.34 
   0   1   8 1877.92  256.65 
   0  -1   8 1821.58  262.26 
   0   1   8 1758.99  262.26 
   0   1   8 2052.76  293.20 
   0  -1   8 1634.11  238.62 
   0   1   8 1877.57  270.68 
   0  -1   8 1672.63  232.58 
   0   1   8 1657.54  235.53 
   0  -1   8 1770.50  252.72 
   0  -1  -8 1943.87  267.73 
   0  -1  -8 1832.52  260.93 
   0   1  -8 1502.84  202.97 
   0   1  -8 1624.29  232.65 
   0   1  -8 1803.76  256.51 
   0  -1  -8 1754.93  249.98 
   0  -1  -8 1947.24  271.59 
   0   1  -8 1799.41  250.68 
   0   1  -8 1856.52  265.14 
   0   1   9   34.24    3.23 
   0  -1   9   32.20    2.88 
   0  -1   9   26.87    2.67 
   0  -1   9   27.85    2.95 
   0   1   9   22.94    5.54 
   0   1   9   38.66    4.70 
   0   1   9   31.15    3.16 
   0  -1   9   24.63    4.00 
   0  -1   9   39.36    4.98 
   0   1   9   24.63    4.35 
   0  -1   9   26.87    3.02 
   0   1   9   30.45    5.40 
   0   1   9   34.52    2.95 
   0  -1   9   26.59    5.75 
   0   1   9   41.82    3.30 
   0   1   9   30.73    3.79 
   0   1  -9   30.03    4.70 
   0   1  -9   36.97    3.44 
   0  -1  -9   30.52    3.09 
   0   1  -9   25.33    4.00 
   0   1  -9   29.96    2.60 
   0  -1  -9   32.98    4.21 
   0  -1  -9   25.05    4.63 
   0  -1  -9   34.59    5.47 
   0   1  -9   26.66    2.53 
   0   1  -9   30.17    4.00 
   0   1  -9   32.76    2.53 
   0  -1  -9   34.80    3.51 
   0   1  -9   33.40    5.68 
   0  -1  -9   29.75    2.60 
   0  -1  10 1526.20  210.48 
   0  -1  10 1676.56  231.18 
   0  -1  10 1925.35  275.87 
   0   1  10  984.98  145.30 
   0  -1  10 1652.07  236.02 
   0   1  10 1666.94  232.30 
   0  -1  10 1637.06  240.72 
   0  -1  10 1719.92  232.65 
   0   1  10 1677.12  233.42 
   0   1  10 2080.12  279.45 
   0   1  10 1700.90  230.06 
   0   1  10 1804.67  258.96 
   0   1  10 1638.18  233.07 
   0  -1  10 1619.45  220.58 
   0  -1  10 1572.58  217.08 
   0   1  10 1559.67  231.74 
   0   1  10 1586.05  220.02 
   0   1  10 1622.67  225.78 
   0   1  10 1686.10  246.54 
   0   1 -10 1796.60  240.79 
   0  -1 -10 1738.09  247.81 
   0  -1 -10 1681.82  235.67 
   0  -1 -10 1719.56  232.72 
   0   1 -10 1531.74  208.10 
   0   1 -10 1616.92  223.60 
   0   1 -10 1679.78  237.98 
   0   1 -10 1585.63  215.32 
   0  -1 -10 1615.17  217.85 
   0   1 -10 2069.67  291.52 
   0   1 -10 1593.35  214.83 
   0  -1 -10 1731.42  238.41 
   0   1 -10 1603.94  228.86 
   0   1 -10 1665.89  223.74 
   0  -1 -10 1752.96  249.14 
   0  -1 -10 1675.57  223.88 
   0   1 -10 1461.65  198.91 
   0  -1 -10 1822.49  249.84 
   0   1 -10 1638.88  221.36 
   0   1  11   88.68    8.42 
   0   1  11   93.38   12.49 
   0   1  11   98.44    9.19 
   0   1  11   81.95    8.21 
   0  -1  11  100.05    9.40 
   0   1  11   86.16   11.79 
   0  -1  11   89.88    8.70 
   0  -1  11   86.30    7.86 
   0  -1  11   91.00   12.98 
   0   1  11   85.81    9.26 
   0  -1  11   89.03    8.14 
   0   1  11   82.02   11.37 
   0  -1  11  100.96   13.19 
   0  -1  11   90.23    8.14 
   0  -1  11   90.02    9.61 
   0   1  11   90.93    8.70 
   0   1 -11   94.79   10.52 
   0   1 -11   84.40    8.07 
   0   1 -11   80.40    7.09 
   0   1 -11   88.47   11.58 
   0   1 -11   81.95    6.67 
   0  -1 -11   89.52    8.35 
   0  -1 -11   97.94    8.84 
   0   1 -11   94.23    8.00 
   0  -1 -11   97.73   12.00 
   0   1 -11   91.21   10.73 
   0   1 -11   94.30    7.86 
   0   1 -11   85.46    7.65 
   0   1 -11  106.08   10.73 
   0  -1 -11   87.98    7.44 
   0  -1 -11   93.73    8.49 
   0  -1 -11   96.12    8.35 
   0   1 -11   91.63    7.65 
   0  -1 -11   92.54    9.75 
   0  -1 -11   85.39    9.12 
   0  -1  12  497.93   59.22 
   0   1  12  308.43   35.64 
   0  -1  12  496.18   52.48 
   0  -1  12  454.99   51.43 
   0  -1  12  544.02   58.37 
   0   1  12  485.02   54.80 
   0   1  12  466.22   60.27 
   0  -1  12  392.97   50.73 
   0   1  12  461.94   57.04 
   0   1  12  495.26   59.57 
   0   1  12  450.22   51.85 
   0   1  12  492.95   54.16 
   0   1  12  482.07   53.39 
   0  -1  12  568.37   62.23 
   0  -1  12  491.97   54.23 
   0   1  12  487.41   51.99 
   0  -1  12  448.54   54.94 
   0   1 -12  463.76   48.83 
   0  -1 -12  374.24   41.68 
   0  -1 -12  484.88   56.62 
   0   1 -12  475.76   56.06 
   0  -1 -12  488.88   50.80 
   0   1 -12  496.81   51.85 
   0  -1 -12  506.42   53.32 
   0   1 -12  533.43   61.53 
   0   1 -12  543.88   60.69 
   0  -1 -12  479.55   51.15 
   0  -1 -12  451.97   47.15 
   0  -1 -12  492.81   57.39 
   0  -1 -12  461.17   47.43 
   0   1 -12  503.12   52.34 
   0   1 -12  476.95   56.20 
   0   1 -12  488.32   50.45 
   0  -1 -12  486.84   57.95 
   0   1 -12  550.90   54.87 
   0   1 -12  417.74   44.06 
   0  -1  13   26.45    2.67 
   0   1  13   27.71    5.19 
   0  -1  13   25.82    7.09 
   0  -1  13   25.61    4.35 
   0   1  13   32.84    7.30 
   0   1  13   35.43    4.63 
   0  -1  13   30.17    3.93 
   0   1  13   27.15    9.75 
   0  -1  13   26.24    4.21 
   0  -1  13   29.33    4.63 
   0   1  13   31.29    4.35 
   0   1  13   32.91    3.93 
   0  -1  13   33.89    8.70 
   0   1  13   29.89    4.14 
   0   1  13   27.29    3.86 
   0   1  13   20.42    6.74 
   0   1 -13   25.96    4.42 
   0   1 -13   29.40    3.23 
   0  -1 -13   27.22    2.74 
   0  -1 -13   26.17    6.10 
   0  -1 -13   31.71    6.24 
   0   1 -13   43.29    4.35 
   0   1 -13   31.85    4.77 
   0  -1 -13   30.03    3.23 
   0   1 -13   27.57    6.38 
   0   1 -13   28.13    3.02 
   0  -1 -13   26.03    5.82 
   0   1 -13   30.38    4.14 
   0   1 -13   26.24    2.60 
   0   1 -13   29.68    4.21 
   0  -1 -13   29.26    3.72 
   0  -1 -13   27.43    3.65 
   0  -1 -13   33.12    3.51 
   0   1  14   56.13   14.03 
   0  -1  14   56.41    7.23 
   0   1  14   53.18    8.14 
   0  -1  14   49.95    6.81 
   0  -1  14   45.67    5.40 
   0  -1  14   58.44   11.09 
   0  -1  14   51.22    9.47 
   0   1  14   49.53    6.03 
   0   1  14   37.26    4.84 
   0  -1  14   48.06    4.70 
   0   1  14   48.06    7.65 
   0   1  14   52.62    5.54 
   0  -1  14   50.31    8.35 
   0   1  14   51.36    7.09 
   0   1  14   55.15    5.68 
   0  -1 -14   46.10    5.40 
   0   1 -14   51.78    5.26 
   0  -1 -14   49.67    4.56 
   0  -1 -14   52.55    8.07 
   0  -1 -14   49.32    5.68 
   0   1 -14   49.32    5.05 
   0  -1 -14   48.34    6.03 
   0  -1 -14   52.90    8.77 
   0   1 -14   49.32    9.61 
   0   1 -14   51.57    6.60 
   0  -1 -14   49.74    6.95 
   0   1 -14   55.01    4.98 
   0   1 -14   59.01    9.05 
   0   1 -14   56.20    6.03 
   0  -1 -14   55.99    5.33 
   0  -1  15  108.61   14.80 
   0  -1  15  111.34   12.07 
   0  -1  15  116.40   11.86 
   0   1  15  113.66   15.44 
   0   1  15  122.50   14.94 
   0   1  15  112.61   11.65 
   0   1  15  125.31   18.94 
   0  -1  15  107.56   13.47 
   0   1  15  135.20   19.08 
   0  -1  15  103.07   16.70 
   0  -1  15  105.52   14.66 
   0   1  15  121.52   13.61 
   0   1  15  108.33   17.61 
   0  -1  15  110.50   11.79 
   0  -1 -15  117.66   11.23 
   0  -1 -15  113.45   11.23 
   0  -1 -15  114.71   12.56 
   0  -1 -15  110.43   13.12 
   0   1 -15  113.31   11.72 
   0   1 -15  117.52   11.51 
   0   1 -15   99.77   10.24 
   0   1 -15  125.24   13.40 
   0  -1 -15  112.61    9.54 
   0  -1 -15  116.61   10.66 
   0   1 -15  110.64   11.79 
   0   1 -15  104.75   15.37 
   0  -1 -15  108.68   11.23 
   0  -1 -15  112.96   16.77 
   0  -1 -15  123.13   14.80 
   0   1 -15  115.55   14.80 
   0   1 -15  114.99   14.59 
   0   1  16  292.01   31.71 
   0  -1  16  350.87   52.62 
   0   1  16  284.08   35.92 
   0   1  16  285.48   31.78 
   0  -1  16  280.50   31.92 
   0   1  16  277.84   34.10 
   0   1  16  287.52   48.48 
   0  -1  16  308.99   35.43 
   0  -1  16  288.22   33.96 
   0  -1  16  318.60   37.82 
   0   1  16  291.31   31.78 
   0  -1  16  321.83   45.32 
   0  -1 -16  289.97   32.41 
   0  -1 -16  266.26   27.08 
   0  -1 -16  280.22   28.91 
   0   1 -16  294.25   32.69 
   0   1 -16  284.99   29.05 
   0   1 -16  287.73   38.31 
   0  -1 -16  286.89   29.12 
   0   1 -16  303.30   31.36 
   0   1 -16  261.91   27.50 
   0  -1 -16  293.90   30.59 
   0  -1 -16  273.42   32.91 
   0   1 -16  288.43   36.90 
   0  -1 -16  291.52   36.83 
   0   1 -16  299.23   33.26 
   0   1 -16  321.83   43.15 
   0  -1  17  681.47   88.54 
   0  -1  17  656.56   96.68 
   0  -1  17  750.86  101.80 
   0   1  17  668.77   86.72 
   0   1  17  702.24   91.21 
   0  -1  17  627.17   84.05 
   0  -1  17  743.56   90.72 
   0   1  17  693.05   96.19 
   0   1  17  733.39   92.12 
   0  -1  17  705.53  115.48 
   0   1  17  766.22  113.59 
   0  -1 -17  712.27   84.89 
   0   1 -17  680.21   94.16 
   0  -1 -17  654.18   76.76 
   0  -1 -17  732.90  103.98 
   0   1 -17  746.44   86.65 
   0  -1 -17  707.22  101.66 
   0  -1 -17  741.67   90.44 
   0   1 -17  728.90   87.49 
   0  -1 -17  774.01   94.86 
   0   1 -17  705.46   85.60 
   0  -1 -17  673.33   96.96 
   0   1 -17  741.11   88.26 
   0   1 -17  721.46   86.58 
   0  -1 -17  679.58   80.54 
   0   1  18  180.80   23.01 
   0   1  18  174.84   21.12 
   0   1  18  204.52   21.33 
   0  -1  18  182.84   23.01 
   0   1  18  164.32   23.64 
   0  -1  18  194.20   26.80 
   0  -1  18  177.93   21.75 
   0  -1  18  176.80   22.94 
   0  -1 -18  168.03   16.56 
   0  -1 -18  193.22   19.01 
   0   1 -18  177.23   20.21 
   0   1 -18  190.56   21.47 
   0   1 -18  178.14   19.15 
   0  -1 -18  199.47   20.07 
   0  -1 -18  164.46   17.40 
   0   1 -18  183.82   18.87 
   0  -1 -18  190.14   19.57 
   0   1 -18  171.61   17.96 
   0  -1  19  739.98   94.23 
   0   1  19  736.62  100.54 
   0  -1  19  742.58   94.93 
   0   1  19  646.88   85.46 
   0   1  19  743.35   99.07 
   0   1  19  751.98   92.33 
   0  -1  19  691.64   95.63 
   0  -1  19  650.32   87.07 
   0   1 -19  729.25   87.28 
   0   1 -19  707.85   87.42 
   0  -1 -19  739.14   88.33 
   0   1 -19  762.29   92.82 
   0   1 -19  726.23   85.81 
   0   1 -19  748.61   90.79 
   0  -1 -19  723.92   86.02 
   0  -1 -19  689.54   83.00 
   0  -1 -19  772.33   92.19 
   0   1  20   12.42    5.05 
   0   1  20   11.30    2.60 
   0  -1  20    9.61    4.00 
   0   1  20   14.24    2.88 
   0  -1  20   16.07    4.56 
   0  -1  20   15.93    5.68 
   0  -1  20   18.24    4.56 
   0   1  20   11.23    5.68 
   0   1 -20   12.00    2.67 
   0  -1 -20   16.42    2.46 
   0   1 -20   14.66    2.32 
   0   1 -20   12.98    1.89 
   0   1 -20   15.72    3.58 
   0  -1 -20   12.42    2.39 
   0   1 -20   14.66    2.46 
   0  -1 -20   15.15    2.67 
   0   1  21   89.95   10.59 
   0   1  21   94.93   13.47 
   0  -1  21   93.24   10.87 
   0   1  21   98.51    9.89 
   0  -1  21   98.22   13.33 
   0  -1 -21   83.91    8.56 
   0   1 -21   96.61   10.24 
   0  -1 -21  103.14   10.52 
   0  -1 -21   93.45    8.70 
   0   1 -21   92.75    9.05 
   0   1 -21   97.87    9.12 
   0  -1  22   35.57    4.63 
   0  -1  22   31.71    4.63 
   0   1  22   33.26    5.82 
   0   1  22   34.38    4.91 
   0  -1 -22   34.59    4.14 
   0  -1 -22   36.27    4.07 
   0   1 -22   30.87    3.86 
   0   1 -22   34.87    4.07 
   0   2   0  938.89  100.96 
   0   2   0  903.81  102.93 
   0   2   0 1079.21  123.76 
   0   2   0  762.93   88.61 
   0   2   0  922.05  106.85 
   0   2   0  883.04  101.17 
   0   2   0  945.90  112.75 
   0   2   0  989.19  112.75 
   0   2   1  196.38   18.66 
   0   2   1  164.11   15.15 
   0  -2   1  157.65   12.91 
   0   2   1  251.10   19.22 
   0  -2   1  169.16   14.38 
   0   2   1  216.66   19.36 
   0   2   1  224.37   17.19 
   0   2   1  197.99   17.26 
   0   2   1  194.49   16.63 
   0   2   1  212.45   17.68 
   0   2   1  174.42   15.65 
   0   2  -1  218.34   19.50 
   0   2  -1  180.31   16.42 
   0   2  -1  208.24   19.22 
   0  -2  -1  236.16   17.89 
   0   2  -1  201.29   16.00 
   0   2  -1  178.42   16.56 
   0   2  -1  178.49   14.80 
   0   2  -1  214.34   17.68 
   0   2  -1  220.65   19.57 
   0   2   2  721.39   74.65 
   0   2   2  657.26   76.40 
   0   2   2  768.89   84.12 
   0  -2   2  635.09   66.09 
   0  -2   2  667.79   71.84 
   0   2   2  876.80   91.28 
   0  -2   2  780.04   80.75 
   0  -2   2  587.24   62.86 
   0   2   2  674.10   74.16 
   0   2   2  684.35   77.74 
   0   2  -2  761.52   80.90 
   0   2  -2  833.51   91.28 
   0   2  -2  768.75   81.46 
   0   2  -2  607.59   63.21 
   0  -2  -2  646.39   70.30 
   0   2  -2  678.94   74.23 
   0  -2  -2  667.51   70.44 
   0  -2  -2  679.43   72.97 
   0   2  -2  686.45   76.83 
   0  -2   3 1105.80  131.69 
   0   2   3 1166.70  147.20 
   0  -2   3 1121.24  136.53 
   0   2   3  892.30  114.01 
   0  -2   3 1084.82  131.48 
   0   2   3 1025.40  134.36 
   0   2   3 1400.69  167.89 
   0   2   3 1257.70  154.63 
   0   2   3 1049.95  120.89 
   0   2  -3 1181.64  146.35 
   0  -2  -3 1141.16  138.29 
   0   2  -3 1193.57  149.72 
   0   2  -3 1461.09  178.42 
   0  -2  -3 1167.40  140.53 
   0  -2  -3 1186.20  142.99 
   0   2  -3 1095.14  133.80 
   0   2  -3 1128.39  137.65 
   0  -2  -3 1411.07  165.16 
   0   2   4  548.80   63.21 
   0  -2   4  504.88   53.74 
   0  -2   4  558.83   56.76 
   0   2   4  577.14   69.04 
   0   2   4  630.39   66.23 
   0  -2   4  514.63   54.73 
   0   2   4  460.18   52.06 
   0   2  -4  706.87   73.81 
   0   2  -4  565.14   59.57 
   0  -2  -4  554.69   58.65 
   0  -2  -4  461.87   48.48 
   0   2  -4  591.94   63.99 
   0   2  -4  551.25   57.67 
   0  -2  -4  498.21   51.29 
   0   2  -4  656.07   73.32 
   0   2   5 1096.82  136.18 
   0  -2   5  916.51  114.92 
   0   2   5 1045.74  127.48 
   0  -2   5 1085.10  129.17 
   0   2   5 1012.14  128.32 
   0   2   5  962.81  126.99 
   0  -2   5 1070.72  131.06 
   0   2  -5 1022.10  124.32 
   0   2  -5 1045.25  126.43 
   0  -2  -5 1064.69  128.60 
   0   2  -5 1014.31  124.39 
   0   2  -5 1035.71  129.24 
   0  -2  -5 1013.12  122.22 
   0   2  -5 1116.60  137.09 
   0  -2  -5 1115.62  131.55 
   0  -2  -5  984.00  118.29 
   0   2   6  204.66   21.61 
   0  -2   6  247.95   22.45 
   0  -2   6  224.93   22.94 
   0   2   6  279.31   26.38 
   0   2   6  205.08   26.66 
   0  -2   6  241.98   22.59 
   0   2   6  224.79   22.73 
   0  -2  -6  209.92   20.49 
   0   2  -6  201.43   20.49 
   0   2  -6  246.54   24.21 
   0   2  -6  213.64   21.54 
   0   2  -6  187.54   19.01 
   0  -2  -6  211.32   19.50 
   0   2  -6  196.03   21.26 
   0  -2  -6  224.65   19.86 
   0  -2  -6  213.64   21.05 
   0  -2   7 1966.67  274.68 
   0   2   7 1872.58  266.26 
   0  -2   7 1817.30  258.61 
   0   2   7 1987.16  283.31 
   0   2   7 1715.28  256.86 
   0  -2   7 1819.05  261.00 
   0  -2   7 1493.16  210.83 
   0   2   7 1774.99  258.12 
   0  -2  -7 1682.45  236.86 
   0  -2  -7 1993.26  273.56 
   0   2  -7 1746.86  253.35 
   0  -2  -7 2030.59  286.18 
   0   2  -7 1879.74  268.93 
   0  -2  -7 1801.86  253.00 
   0   2  -7 1845.85  259.87 
   0   2  -7 1868.80  265.77 
   0  -2   8  702.59   74.02 
   0  -2   8  361.96   44.34 
   0   2   8  500.03   61.39 
   0   2   8  510.98   63.28 
   0  -2   8  487.90   54.23 
   0   2   8  475.41   54.02 
   0  -2   8  535.32   60.27 
   0   2   8  578.54   65.04 
   0  -2  -8  513.79   56.90 
   0   2  -8  487.55   54.73 
   0  -2  -8  660.14   71.84 
   0   2  -8  488.25   57.60 
   0  -2  -8  532.45   55.78 
   0   2  -8  514.42   58.72 
   0  -2  -8  500.38   55.22 
   0   2  -8  495.82   54.16 
   0  -2  -8  644.78   70.23 
   0   2   9 2083.14  293.83 
   0   2   9 1943.03  300.36 
   0  -2   9 1921.91  270.75 
   0   2   9 2040.06  292.99 
   0  -2   9 1777.87  263.94 
   0   2   9 1892.58  279.17 
   0   2   9 2058.86  303.72 
   0  -2   9 1845.08  270.54 
   0   2   9 1869.15  280.15 
   0   2   9 1873.01  270.26 
   0  -2   9 1755.21  249.28 
   0  -2   9 1973.48  290.25 
   0   2   9 1872.23  269.84 
   0  -2   9 3108.60  435.56 
   0   2   9 1855.47  269.98 
   0  -2  -9 1862.83  269.98 
   0   2  -9 1758.36  249.35 
   0   2  -9 1987.30  277.91 
   0   2  -9 1527.82  214.06 
   0  -2  -9 2325.33  326.81 
   0   2  -9 2062.58  291.03 
   0  -2  -9 1958.18  272.50 
   0   2  -9 2004.70  287.94 
   0  -2  -9 2025.11  294.60 
   0  -2  -9 2042.86  298.18 
   0   2  -9 2103.62  305.20 
   0  -2  -9 1993.75  280.92 
   0   2  -9 1970.67  274.75 
   0   2  -9 1528.31  231.39 
   0   2  -9 1945.34  273.91 
   0   2  -9 1990.03  296.22 
   0   2  10  177.79   15.86 
   0  -2  10  119.90   11.16 
   0   2  10  159.47   14.94 
   0  -2  10  161.58   14.66 
   0   2  10  155.55   17.05 
   0   2  10  158.00   18.38 
   0   2  10  107.84   11.23 
   0   2  10  168.46   15.93 
   0  -2  10  178.84   17.12 
   0   2  10  149.44   22.52 
   0   2  10  142.57   16.35 
   0  -2  10  150.07   13.26 
   0  -2  10  157.23   16.42 
   0   2  10  160.32   14.52 
   0  -2  10  167.40   17.68 
   0  -2  10  154.35   16.77 
   0   2  10  164.04   14.94 
   0   2  10  180.87   19.50 
   0   2  10  158.07   15.79 
   0   2  10  161.72   16.35 
   0  -2  10  135.48   12.07 
   0   2 -10  138.08   12.28 
   0   2 -10  159.33   16.42 
   0  -2 -10  130.36   11.44 
   0   2 -10  163.90   13.96 
   0   2 -10  139.83   12.14 
   0   2 -10  152.04   13.89 
   0   2 -10  113.45    9.68 
   0   2 -10  149.93   15.65 
   0   2 -10  151.69   14.03 
   0   2 -10  132.53   11.51 
   0  -2 -10  157.65   16.49 
   0  -2 -10  157.79   17.26 
   0  -2 -10  165.37   16.28 
   0   2 -10  158.28   15.44 
   0   2 -10  145.93   12.91 
   0  -2 -10  156.60   13.33 
   0   2 -10  156.74   18.17 
   0  -2 -10  148.11   13.19 
   0   2  11 1501.37  184.24 
   0   2  11 1083.42  136.81 
   0  -2  11 1062.58  134.22 
   0  -2  11 1015.92  125.03 
   0  -2  11  940.85  117.80 
   0   2  11  997.19  129.10 
   0   2  11 1014.66  131.41 
   0  -2  11 1111.27  145.09 
   0   2  11 1118.78  136.18 
   0  -2  11  954.25  118.64 
   0   2  11 1400.54  169.58 
   0  -2  11  902.55  122.99 
   0   2  11 1105.10  162.14 
   0   2  11 1089.45  143.62 
   0   2  11 1018.45  130.01 
   0   2  11 1093.94  145.37 
   0  -2  11  956.08  129.31 
   0   2  11  948.78  130.36 
   0  -2  11 1102.15  137.80 
   0   2  11  990.04  126.50 
   0   2  11  999.51  131.90 
   0  -2 -11 1041.32  125.87 
   0  -2 -11 1050.44  128.81 
   0  -2 -11 1185.85  146.14 
   0   2 -11 1019.29  126.50 
   0   2 -11  839.89  104.40 
   0   2 -11 1022.17  134.29 
   0   2 -11  964.64  120.47 
   0   2 -11 1056.69  127.97 
   0   2 -11 1092.61  146.14 
   0  -2 -11 1038.80  135.62 
   0  -2 -11 1045.25  128.88 
   0   2 -11 1121.10  133.80 
   0   2 -11 1060.76  130.78 
   0  -2 -11 1049.25  136.81 
   0   2 -11  912.02  114.29 
   0  -2 -11 1106.29  145.44 
   0   2 -11  944.99  126.99 
   0   2 -11 1055.57  137.09 
   0   2 -11 1029.26  126.85 
   0   2  12  159.19   15.08 
   0   2  12  133.59   13.40 
   0   2  12  125.80   11.93 
   0   2  12  144.04   18.45 
   0   2  12  135.90   14.80 
   0  -2  12  107.35   12.21 
   0  -2  12  139.27   14.31 
   0  -2  12  143.06   19.57 
   0  -2  12  135.20   17.89 
   0  -2  12  143.69   14.17 
   0  -2  12  150.21   14.66 
   0   2  12  141.51   16.28 
   0   2  12  130.01   12.49 
   0   2  12  142.57   19.72 
   0   2  12  125.94   15.93 
   0   2  12  145.51   15.93 
   0   2  12  132.81   12.07 
   0   2  12   96.33   10.31 
   0   2  12  137.58   15.44 
   0  -2  12  143.62   15.93 
   0  -2  12  137.30   13.75 
   0  -2 -12  170.70   15.65 
   0   2 -12  137.16   14.10 
   0  -2 -12  142.71   13.12 
   0   2 -12  151.06   18.66 
   0  -2 -12  134.36   16.77 
   0   2 -12  134.43   13.26 
   0   2 -12  138.43   12.35 
   0   2 -12  152.32   16.84 
   0   2 -12  146.35   13.26 
   0   2 -12  136.53   12.42 
   0  -2 -12  137.44   12.98 
   0  -2 -12  160.11   18.24 
   0   2 -12  142.57   12.77 
   0  -2 -12  142.29   13.33 
   0   2 -12  135.48   15.29 
   0  -2 -12  136.39   16.14 
   0   2 -12  144.60   12.14 
   0   2 -12  142.29   13.47 
   0  -2  13   51.50    6.81 
   0   2  13   58.72    6.67 
   0  -2  13   60.06    7.44 
   0   2  13   57.81    8.35 
   0   2  13   39.43    4.28 
   0  -2  13   49.60   10.59 
   0   2  13   38.03    4.07 
   0  -2  13   60.48    6.60 
   0   2  13   51.22    6.88 
   0   2  13   52.76    5.82 
   0  -2  13   51.57    6.74 
   0  -2  13   51.57    5.26 
   0  -2  13   50.94    6.17 
   0  -2  13   54.94    9.47 
   0   2  13   49.88   10.10 
   0   2  13   58.58    9.61 
   0   2  13   56.62    6.81 
   0   2  13   45.67    7.30 
   0   2  13   57.67    7.79 
   0   2 -13   56.55    7.72 
   0   2 -13   58.37    6.24 
   0   2 -13   52.90    5.05 
   0   2 -13   58.51    6.38 
   0   2 -13   48.83    4.98 
   0  -2 -13   55.99    5.96 
   0  -2 -13   57.81    5.12 
   0  -2 -13   55.08    4.77 
   0  -2 -13   60.41    8.49 
   0  -2 -13   63.28    9.19 
   0  -2 -13   51.08    8.49 
   0  -2 -13   56.48    4.98 
   0   2 -13   51.99    5.68 
   0   2 -13   55.99    8.70 
   0   2 -13   51.15    6.95 
   0   2 -13   49.67    7.30 
   0  -2 -13   51.64    6.10 
   0   2  14   47.15    6.74 
   0  -2  14   47.71    4.63 
   0   2  14   45.32    7.16 
   0   2  14   49.32    5.68 
   0   2  14   43.85    8.28 
   0   2  14   40.69   10.17 
   0   2  14   39.29    6.88 
   0   2  14   47.08    4.98 
   0   2  14   59.57   13.96 
   0  -2  14   44.13    6.10 
   0  -2  14   46.10   10.03 
   0   2  14   46.45    5.12 
   0  -2  14   44.06    6.31 
   0  -2  14   48.27    8.91 
   0  -2  14   42.03    4.98 
   0  -2  14   47.29    6.03 
   0   2 -14   42.94    8.91 
   0  -2 -14   42.66    4.07 
   0   2 -14   47.43    6.03 
   0  -2 -14   43.85    4.70 
   0   2 -14   49.39    4.98 
   0  -2 -14   58.72    8.56 
   0   2 -14   49.04    4.28 
   0   2 -14   55.01    5.89 
   0  -2 -14   48.55    4.70 
   0   2 -14   44.06    7.30 
   0  -2 -14   42.87    6.17 
   0  -2 -14   44.83    4.42 
   0   2 -14   50.66    6.03 
   0  -2 -14   42.87    4.21 
   0  -2 -14   47.78    8.35 
   0   2 -14   46.10    4.91 
   0   2 -14   46.45    6.81 
   0  -2  15  290.53   30.94 
   0   2  15  293.69   41.61 
   0  -2  15  294.81   33.19 
   0   2  15  382.30   39.22 
   0   2  15  360.13   53.11 
   0  -2  15  278.33   33.40 
   0  -2  15  297.83   40.62 
   0   2  15  289.13   40.20 
   0   2  15  299.52   33.26 
   0   2  15  303.16   33.96 
   0  -2  15  255.10   28.06 
   0   2  15  310.46   39.01 
   0   2  15  293.97   35.29 
   0   2  15  300.85   33.68 
   0  -2  15  299.59   33.89 
   0  -2  15  274.54   36.13 
   0  -2 -15  275.59   28.77 
   0  -2 -15  292.78   35.92 
   0  -2 -15  293.76   37.96 
   0   2 -15  315.30   33.82 
   0  -2 -15  298.53   31.92 
   0   2 -15  310.11   32.69 
   0   2 -15  319.86   34.24 
   0   2 -15  292.57   35.22 
   0  -2 -15  289.48   30.10 
   0  -2 -15  283.73   28.91 
   0   2 -15  254.68   32.20 
   0  -2 -15  288.71   36.34 
   0  -2 -15  291.03   29.40 
   0   2 -15  288.85   37.40 
   0   2 -15  305.69   31.22 
   0   2 -15  296.15   30.52 
   0  -2  16  524.94   63.64 
   0  -2  16  650.11   80.75 
   0  -2  16  611.73   76.83 
   0   2  16  619.38   72.90 
   0   2  16  602.12   75.42 
   0  -2  16  615.59   74.51 
   0  -2  16  624.22   89.03 
   0   2  16  574.19   88.96 
   0   2  16  589.35   75.14 
   0   2  16  611.80   82.58 
   0   2  16  502.07   60.27 
   0  -2  16  699.64   88.61 
   0   2  16  600.85   73.32 
   0  -2 -16  597.70   81.25 
   0  -2 -16  606.61   69.53 
   0   2 -16  612.08   71.49 
   0   2 -16  665.33   78.65 
   0  -2 -16  664.28   78.58 
   0  -2 -16  569.84   79.56 
   0   2 -16  569.28   64.90 
   0   2 -16  589.07   70.51 
   0  -2 -16  592.44   67.70 
   0  -2 -16  609.55   80.68 
   0   2 -16  563.53   78.09 
   0  -2 -16  637.34   73.60 
   0  -2 -16  600.08   70.16 
   0   2 -16  608.36   72.27 
   0   2 -16  632.57   85.46 
   0   2  17  289.48   31.78 
   0  -2  17  293.27   35.57 
   0   2  17  284.15   33.61 
   0  -2  17  305.20   38.38 
   0   2  17  297.13   38.80 
   0   2  17  308.36   41.46 
   0   2  17  279.80   32.20 
   0  -2  17  280.01   31.29 
   0  -2  17  279.38   35.64 
   0   2  17  266.89   52.69 
   0  -2  17  302.88   32.98 
   0  -2 -17  271.73   27.36 
   0  -2 -17  294.39   31.29 
   0   2 -17  293.90   30.66 
   0   2 -17  286.33   30.80 
   0  -2 -17  288.15   31.01 
   0   2 -17  328.07   35.85 
   0   2 -17  296.92   31.71 
   0  -2 -17  295.24   31.01 
   0   2 -17  368.27   37.26 
   0   2  18  564.79   73.39 
   0   2  18  681.12   86.30 
   0  -2  18  592.72   78.44 
   0  -2  18  609.48   79.21 
   0  -2  18  702.24   90.16 
   0   2  18  648.49   84.19 
   0   2  18  617.55   80.54 
   0   2  18  710.09   87.07 
   0  -2  18  631.59   79.77 
   0  -2 -18  712.83   86.16 
   0  -2 -18  678.17   82.02 
   0   2 -18  668.42   79.28 
   0   2 -18  654.25   76.55 
   0  -2 -18  661.33   78.58 
   0   2 -18  614.54   72.41 
   0  -2 -18  627.31   72.13 
   0   2 -18  657.12   79.14 
   0   2 -18  701.11   84.47 
   0  -2  19   42.31    6.95 
   0   2  19   54.02    7.65 
   0  -2  19   49.74    8.42 
   0   2  19   35.92    6.60 
   0   2  19   43.50    9.82 
   0  -2  19   45.67    6.10 
   0   2  19   41.82    9.54 
   0  -2  19   41.96    6.95 
   0  -2 -19   37.40    5.96 
   0  -2 -19   52.90    5.05 
   0   2 -19   45.88    5.33 
   0  -2 -19   48.55    6.95 
   0  -2 -19   44.90    4.63 
   0   2 -19   43.22    6.52 
   0   2 -19   40.55    5.12 
   0   2 -19   40.55    5.54 
   0   2 -19   50.52    6.88 
   0  -2  20  242.40   31.92 
   0   2  20  279.52   35.08 
   0   2  20  274.33   30.73 
   0  -2  20  258.61   31.36 
   0  -2  20  252.86   27.15 
   0   2  20  253.84   32.27 
   0  -2 -20  282.47   30.24 
   0   2 -20  276.01   27.64 
   0   2 -20  268.08   27.36 
   0   2 -20  294.39   30.66 
   0   2 -20  305.41   32.06 
   0  -2 -20  258.68   27.71 
   0  -2 -20  282.96   28.70 
   0  -2  21    1.47    1.82 
   0   2  21    0.42    1.47 
   0   2  21    1.05    2.81 
   0  -2  21    1.61    2.46 
   0   2  21    0.70    1.68 
   0  -2  21    0.63    2.17 
   0  -2 -21    1.61    1.40 
   0   2 -21    1.54    1.40 
   0   2 -21    0.63    1.40 
   0   2 -21    1.19    1.12 
   0  -2 -21    1.54    1.33 
   0  -2 -21    0.49    0.70 
   0   3   0    5.89    2.10 
   0   3   0    0.77    0.70 
   0   3   0    2.46    0.91 
   0   3   0    0.28    1.33 
   0   3   0    0.70    1.05 
   0   3   0    0.91    0.77 
   0   3   1 2581.84  377.32 
   0  -3   1 2541.92  362.52 
   0   3   1 2445.31  360.98 
   0   3   1 2549.77  361.33 
   0   3   1 2259.80  333.12 
   0   3   1 2471.26  361.82 
   0   3   1 2841.01  407.56 
   0   3   1 2653.89  387.29 
   0   3   1 2560.65  386.58 
   0   3   1 1694.17  238.55 
   0  -3   1 1906.89  275.80 
   0  -3  -1 1889.42  264.65 
   0   3  -1 2988.35  421.88 
   0   3  -1 2249.63  327.09 
   0   3  -1 2466.98  356.56 
   0   3  -1 2461.16  364.13 
   0   3  -1 3000.84  439.63 
   0  -3  -1 2181.85  307.58 
   0   3  -1 2280.85  334.46 
   0   3  -1 3119.48  449.87 
   0   3  -1 2288.36  333.61 
   0   3  -1 2161.58  306.39 
   0  -3   2  562.97   61.11 
   0   3   2  585.84   65.18 
   0   3   2  758.58   79.00 
   0   3   2  921.00  100.12 
   0   3   2  611.31   74.37 
   0  -3   2  588.02   60.90 
   0  -3   2  629.20   67.63 
   0   3   2  857.64   93.94 
   0   3   2  644.35   66.30 
   0   3   2  693.89   75.56 
   0   3  -2  620.15   71.91 
   0  -3  -2  582.05   63.07 
   0  -3  -2  542.83   56.13 
   0   3  -2  769.59   81.46 
   0   3  -2  540.03   57.67 
   0   3  -2  653.41   68.48 
   0   3  -2  750.09   83.07 
   0   3  -2  592.79   65.60 
   0  -3   3  450.43   46.80 
   0   3   3  621.27   67.28 
   0   3   3  432.19   42.52 
   0   3   3  515.82   54.94 
   0  -3   3  472.74   46.80 
   0   3   3  497.09   58.72 
   0  -3   3  500.31   51.64 
   0   3   3  544.02   57.18 
   0   3   3  445.24   45.25 
   0   3  -3  508.73   55.08 
   0   3  -3  667.37   68.76 
   0  -3  -3  467.55   47.92 
   0   3  -3  462.50   47.15 
   0   3  -3  513.01   58.16 
   0  -3  -3  474.92   47.71 
   0   3  -3  544.66   53.25 
   0   3  -3  564.86   57.39 
   0  -3  -3  514.98   52.76 
   0   3   4  175.26   19.01 
   0   3   4  296.50   28.91 
   0   3   4  196.87   18.59 
   0   3   4  248.79   27.50 
   0  -3   4  244.37   21.96 
   0  -3   4  190.35   18.17 
   0   3   4  230.76   22.59 
   0  -3   4  234.13   20.14 
   0   3  -4  233.77   23.36 
   0  -3  -4  256.09   23.57 
   0   3  -4  203.26   18.59 
   0  -3  -4  221.64   19.93 
   0   3  -4  223.46   21.05 
   0   3  -4  228.16   25.19 
   0  -3  -4  243.11   18.94 
   0   3  -4  237.91   23.50 
   0  -3  -4  209.15   19.08 
   0  -3   5  261.35   26.03 
   0   3   5  271.45   32.06 
   0   3   5  337.75   34.94 
   0  -3   5  271.03   25.05 
   0   3   5  337.89   32.41 
   0   3   5  318.67   36.48 
   0  -3   5  262.33   25.54 
   0  -3  -5  297.13   29.19 
   0  -3  -5  253.07   24.91 
   0   3  -5  278.54   29.47 
   0   3  -5  300.99   29.82 
   0   3  -5  321.69   31.57 
   0  -3  -5  284.57   27.08 
   0   3  -5  255.03   24.98 
   0   3  -5  320.28   32.13 
   0  -3  -5  306.04   28.42 
   0  -3   6  342.59   32.41 
   0   3   6  353.68   35.29 
   0  -3   6  322.11   33.26 
   0   3   6  327.93   36.27 
   0   3   6  303.09   38.73 
   0   3   6  336.49   35.01 
   0  -3   6  358.31   35.43 
   0  -3  -6  343.37   33.61 
   0  -3  -6  348.07   35.08 
   0  -3  -6  346.52   34.80 
   0   3  -6  244.37   29.82 
   0   3  -6  328.49   32.98 
   0  -3  -6  396.34   37.04 
   0   3  -6  353.61   35.71 
   0   3  -6  254.68   27.71 
   0   3  -6  327.09   32.98 
   0  -3   7  228.72   22.03 
   0   3   7  195.96   19.36 
   0  -3   7  171.61   17.96 
   0   3   7  202.27   25.19 
   0  -3   7  205.50   19.43 
   0   3   7  240.02   25.33 
   0   3   7  199.68   24.56 
   0  -3  -7  201.43   20.63 
   0   3  -7  214.41   20.77 
   0   3  -7  213.78   21.19 
   0  -3  -7  209.01   18.94 
   0  -3  -7  195.89   19.01 
   0  -3  -7  218.62   21.12 
   0   3  -7  201.71   20.14 
   0   3  -7  243.11   23.15 
   0   3  -7  215.74   22.80 
   0   3   8 1533.99  230.41 
   0   3   8 1883.67  245.00 
   0   3   8 1206.90  170.07 
   0   3   8 1531.82  219.95 
   0  -3   8 1885.99  252.44 
   0   3   8 1777.59  239.18 
   0  -3   8 1384.34  193.78 
   0  -3   8 1571.81  210.48 
   0  -3   8 1536.59  211.32 
   0   3   8 1530.55  208.10 
   0   3   8 1484.11  197.64 
   0   3   8 1130.78  150.14 
   0   3   8 1476.18  196.73 
   0   3   8 1384.06  183.54 
   0   3  -8 1193.01  156.95 
   0  -3  -8 1451.62  194.06 
   0   3  -8 1596.78  221.15 
   0   3  -8 1694.52  235.95 
   0  -3  -8 1519.61  200.45 
   0   3  -8 1650.95  224.72 
   0   3  -8 1572.30  214.41 
   0   3  -8 1118.22  146.78 
   0  -3  -8 1536.52  206.76 
   0   3  -8 1518.48  199.40 
   0   3  -8 1576.72  208.45 
   0  -3  -8 1521.92  205.01 
   0   3  -8 1344.63  179.82 
   0   3   9   65.60    6.60 
   0  -3   9   67.00    7.51 
   0  -3   9   70.44    6.31 
   0   3   9   65.04    8.91 
   0   3   9   66.51    6.95 
   0  -3   9   65.32    6.17 
   0   3   9   65.53    8.35 
   0  -3   9   60.20    5.40 
   0   3   9   49.95    8.91 
   0   3   9   58.37    8.35 
   0   3   9   56.55    5.47 
   0   3   9   67.07    6.45 
   0  -3   9   73.53    9.33 
   0   3   9   54.73    4.98 
   0   3   9   65.67    5.47 
   0   3   9   71.84    5.61 
   0   3   9   58.65    7.79 
   0  -3   9   63.78    8.56 
   0   3  -9   55.64    5.82 
   0   3  -9   53.81    7.65 
   0   3  -9   69.81    5.33 
   0   3  -9   61.95    4.84 
   0   3  -9   70.93    5.33 
   0  -3  -9   54.58    7.58 
   0  -3  -9   65.39    5.61 
   0  -3  -9   71.28    8.21 
   0   3  -9   64.83    5.26 
   0  -3  -9   64.83    6.45 
   0   3  -9   60.62    9.61 
   0   3  -9   66.44    8.00 
   0   3  -9   66.23    5.54 
   0   3  -9   71.91    5.82 
   0   3  -9   53.39    5.47 
   0   3  -9   53.53    7.93 
   0   3  -9   67.21    6.31 
   0   3  -9   52.27    4.91 
   0  -3  10 1933.62  278.96 
   0   3  10 1631.02  230.90 
   0   3  10 1785.23  249.28 
   0   3  10 1788.67  244.72 
   0   3  10 1815.68  251.95 
   0   3  10 1726.86  264.58 
   0  -3  10 1641.90  243.67 
   0   3  10 1730.23  244.93 
   0  -3  10 1825.72  264.65 
   0   3  10 1894.33  277.41 
   0   3  10 1915.38  265.07 
   0   3  10 1793.44  248.65 
   0   3  10 2065.11  303.80 
   0   3  10 1919.73  281.69 
   0  -3  10 2262.47  319.58 
   0  -3  10 1624.50  226.55 
   0   3  10 1632.14  248.44 
   0  -3  10 1712.13  252.79 
   0   3  10 1697.32  268.50 
   0  -3  10 1664.21  231.53 
   0   3 -10 1787.62  249.14 
   0   3 -10 1833.65  265.28 
   0   3 -10 1773.66  244.93 
   0   3 -10 1286.67  195.82 
   0   3 -10 1855.89  256.16 
   0  -3 -10 2039.92  289.48 
   0  -3 -10 1971.58  283.80 
   0  -3 -10 1699.50  235.18 
   0  -3 -10 1816.32  264.15 
   0   3 -10 1834.42  251.24 
   0   3 -10 2350.17  318.53 
   0   3 -10 1941.13  268.86 
   0   3 -10 1549.85  219.25 
   0  -3 -10 1822.77  258.82 
   0   3 -10 1824.45  248.02 
   0   3 -10 1553.07  212.03 
   0   3 -10 1622.46  228.58 
   0  -3 -10 1494.00  211.18 
   0   3 -10 1912.09  283.10 
   0   3 -10 1673.33  243.53 
   0  -3  11   73.18    6.52 
   0   3  11   82.09    9.26 
   0   3  11   73.74    7.51 
   0  -3  11   89.38   10.31 
   0  -3  11   73.11    7.09 
   0   3  11   77.46   15.58 
   0   3  11   70.02    7.79 
   0   3  11   61.46    5.96 
   0  -3  11   73.39    8.28 
   0  -3  11   75.14    7.37 
   0   3  11   71.14    8.42 
   0   3  11   64.06    6.95 
   0   3  11   78.72    6.81 
   0   3  11   77.18    8.35 
   0  -3  11   76.12    9.12 
   0   3  11   54.16    5.96 
   0   3  11   78.23   10.66 
   0   3  11   69.18   11.58 
   0   3  11   76.97    8.42 
   0  -3  11   78.09    6.88 
   0   3 -11   77.60    6.17 
   0   3 -11   80.26    9.12 
   0   3 -11   78.16    6.95 
   0   3 -11   78.86    7.65 
   0   3 -11   74.93    6.10 
   0  -3 -11   74.30    6.95 
   0   3 -11   71.63    6.67 
   0   3 -11   66.79    5.89 
   0   3 -11   70.65    8.21 
   0   3 -11   69.04    6.74 
   0   3 -11   78.79    9.40 
   0  -3 -11   71.00    9.33 
   0  -3 -11   73.11    6.31 
   0  -3 -11   76.76    8.42 
   0   3 -11   51.29    4.98 
   0  -3 -11   86.65    7.02 
   0  -3 -11   84.68    9.61 
   0  -3 -11   78.51    7.02 
   0   3 -11   81.74    7.16 
   0   3  12  246.47   30.94 
   0   3  12  241.00   31.01 
   0   3  12  299.73   35.43 
   0   3  12  235.11   23.50 
   0   3  12  259.10   26.24 
   0   3  12  254.26   25.96 
   0  -3  12  248.44   29.68 
   0   3  12  257.91   26.17 
   0   3  12  264.79   28.42 
   0   3  12  264.93   31.08 
   0  -3  12  255.81   30.59 
   0   3  12  274.54   27.99 
   0   3  12  267.38   40.55 
   0  -3  12  279.17   28.84 
   0  -3  12  269.07   26.87 
   0   3  12  275.10   31.64 
   0  -3  12  257.28   26.80 
   0  -3  12  267.10   26.31 
   0  -3  12  246.12   27.57 
   0   3  12  301.69   36.48 
   0   3 -12  281.91   27.43 
   0  -3 -12  288.85   28.06 
   0   3 -12  277.77   27.99 
   0   3 -12  292.92   29.47 
   0  -3 -12  279.31   27.64 
   0   3 -12  287.66   26.87 
   0   3 -12  267.80   25.47 
   0  -3 -12  259.80   25.05 
   0   3 -12  231.95   28.84 
   0  -3 -12  268.22   31.22 
   0   3 -12  293.48   35.08 
   0   3 -12  246.61   24.14 
   0  -3 -12  251.17   24.77 
   0   3 -12  266.61   26.31 
   0  -3 -12  275.80   30.31 
   0   3 -12  290.18   26.80 
   0   3 -12  305.97   30.66 
   0   3 -12  281.62   31.99 
   0   3 -12  260.65   30.24 
   0  -3 -12  250.96   29.40 
   0   3  13    8.84    3.02 
   0   3  13    2.32    2.32 
   0   3  13    9.05    2.39 
   0  -3  13   11.44    3.37 
   0  -3  13   12.84    2.88 
   0   3  13   11.30    4.49 
   0  -3  13   10.87    1.82 
   0  -3  13   11.93    2.88 
   0  -3  13    9.19    1.96 
   0   3  13   13.89    3.51 
   0   3  13    6.52    7.44 
   0  -3  13   10.45    2.39 
   0   3  13   10.31    1.82 
   0   3  13    8.77    3.86 
   0   3  13   12.77    3.09 
   0  -3  13   12.07    3.79 
   0   3  13   14.66    4.63 
   0   3  13    7.44    2.17 
   0   3  13    8.07    4.70 
   0  -3 -13    6.81    1.19 
   0   3 -13    9.68    2.10 
   0  -3 -13   12.84    4.00 
   0   3 -13   12.14    4.49 
   0   3 -13    7.02    1.54 
   0   3 -13    8.00    1.26 
   0  -3 -13    8.63    2.60 
   0  -3 -13   11.09    3.93 
   0   3 -13    9.47    3.72 
   0   3 -13    9.40    2.88 
   0   3 -13   14.03    2.53 
   0  -3 -13    6.45    1.82 
   0   3 -13   10.38    1.75 
   0   3 -13    9.54    2.60 
   0   3 -13    7.58    1.19 
   0  -3 -13   13.12    2.25 
   0   3 -13   11.86    1.33 
   0   3 -13   12.70    1.75 
   0   3  14   68.41    6.60 
   0  -3  14   58.72    8.56 
   0   3  14   60.13    6.31 
   0   3  14   54.66    6.52 
   0  -3  14   68.48   13.89 
   0   3  14   68.83   10.52 
   0  -3  14   63.43    7.16 
   0   3  14   68.62    9.12 
   0  -3  14   63.35    7.65 
   0   3  14   59.15   16.07 
   0   3  14   65.32    8.56 
   0  -3  14   58.37    7.51 
   0   3  14   51.29   12.14 
   0  -3  14   62.09    8.35 
   0   3  14   58.93    8.98 
   0  -3  14   54.16   11.09 
   0   3  14   65.88    6.45 
   0   3  14   60.62    6.88 
   0  -3 -14   60.27    9.33 
   0  -3 -14   62.44    6.24 
   0  -3 -14   61.67    5.82 
   0   3 -14   54.02    4.77 
   0   3 -14   63.35    7.37 
   0   3 -14   68.83    6.45 
   0   3 -14   71.49    6.95 
   0   3 -14   62.37    7.51 
   0   3 -14   70.65    6.10 
   0  -3 -14   83.91    8.42 
   0  -3 -14   62.23    6.17 
   0   3 -14   63.07    6.24 
   0   3 -14   56.83    8.28 
   0  -3 -14   63.14    8.56 
   0   3 -14   57.88    8.63 
   0  -3 -14   59.85    6.45 
   0   3 -14   61.39   10.17 
   0   3 -14   55.15    9.61 
   0  -3 -14   53.46    9.89 
   0   3 -14   63.85    6.17 
   0  -3 -14   64.41    6.17 
   0   3  15   61.11   17.96 
   0  -3  15   56.20    7.65 
   0   3  15   43.43    7.44 
   0  -3  15   52.13    8.56 
   0   3  15   51.64    7.09 
   0  -3  15   53.39    7.09 
   0   3  15   41.96    5.47 
   0   3  15   47.92    5.47 
   0   3  15   55.71    8.56 
   0   3  15   43.08    5.05 
   0  -3  15   54.87    6.60 
   0  -3  15   63.07    6.95 
   0   3  15   60.69   10.52 
   0  -3 -15   50.52    5.19 
   0  -3 -15   48.41    5.40 
   0   3 -15   48.55    5.40 
   0  -3 -15   57.95    9.75 
   0   3 -15   58.44    6.03 
   0   3 -15   55.50    6.81 
   0  -3 -15   52.90    6.31 
   0   3 -15   57.11    6.88 
   0   3 -15   54.51   10.38 
   0   3 -15   54.30    7.93 
   0  -3 -15   61.04   10.24 
   0   3 -15   52.55    5.26 
   0   3 -15   51.43    7.16 
   0  -3 -15   47.99    5.75 
   0  -3  16  587.38   93.38 
   0  -3  16  657.40   82.86 
   0  -3  16  547.74   67.70 
   0  -3  16  562.20   80.40 
   0  -3  16  565.14   67.21 
   0  -3  16  668.28   78.79 
   0  -3  16  625.83   76.76 
   0   3  16  874.90   99.63 
   0   3  16  592.72   69.32 
   0   3  16  644.71   81.39 
   0   3  16  616.99   85.60 
   0   3  16  618.32   79.70 
   0   3  16  597.91   76.62 
   0   3  16  567.67   68.20 
   0   3 -16  582.54   80.90 
   0  -3 -16  592.01   67.56 
   0   3 -16  607.03   71.28 
   0   3 -16  630.32   71.70 
   0   3 -16  606.26   80.68 
   0   3 -16  596.08   69.32 
   0  -3 -16  584.58   80.40 
   0   3 -16  693.54   81.95 
   0  -3 -16  555.11   63.78 
   0   3 -16  595.03   71.28 
   0  -3 -16  586.68   78.79 
   0  -3 -16  612.08   71.00 
   0  -3 -16  615.03   70.93 
   0  -3  17  451.83   57.88 
   0   3  17  554.90   60.55 
   0   3  17  424.26   58.09 
   0  -3  17  487.69   60.76 
   0  -3  17  483.06   56.90 
   0  -3  17  489.09   55.22 
   0   3  17  435.77   51.22 
   0   3  17  445.73   60.34 
   0  -3  17  432.26   52.48 
   0   3  17  448.40   53.53 
   0  -3 -17  456.32   51.29 
   0  -3 -17  483.76   54.87 
   0   3 -17  456.39   53.67 
   0   3 -17  477.09   53.18 
   0  -3 -17  481.93   52.97 
   0  -3 -17  474.57   51.50 
   0   3 -17  473.58   54.51 
   0   3 -17  457.03   50.59 
   0   3 -17  459.76   53.32 
   0   3  18   27.43    8.28 
   0   3  18   28.06    5.54 
   0   3  18   29.82    8.28 
   0  -3  18   31.71    4.56 
   0  -3  18   29.33    7.44 
   0   3  18   32.55    4.63 
   0  -3  18   37.19    5.47 
   0  -3  18   30.10    5.12 
   0   3 -18   30.52    4.63 
   0  -3 -18   26.87    3.37 
   0  -3 -18   34.73    4.98 
   0   3 -18   36.69    4.21 
   0   3 -18   30.24    4.00 
   0  -3 -18   29.54    2.74 
   0   3 -18   28.20    3.72 
   0   3 -18   30.73    3.86 
   0  -3 -18   27.29    4.00 
   0  -3 -18   30.87    4.00 
   0   3  19  431.21   48.90 
   0  -3  19  382.80   45.04 
   0  -3  19  401.39   47.08 
   0  -3  19  436.96   54.66 
   0   3  19  400.48   51.64 
   0   3  19  403.84   48.06 
   0   3  19  404.69   52.62 
   0   3 -19  418.02   45.32 
   0  -3 -19  395.07   43.57 
   0   3 -19  394.09   43.92 
   0   3 -19  367.43   42.31 
   0  -3 -19  395.85   43.29 
   0  -3 -19  377.74   41.68 
   0  -3 -19  401.81   43.43 
   0   3 -19  396.13   44.76 
   0   3  20    2.81    2.17 
   0   3  20    3.72    3.44 
   0  -3  20    4.42    2.53 
   0   3  20    1.54    2.17 
   0  -3  20    3.44    3.09 
   0  -3  20    4.70    3.44 
   0   3 -20    2.46    1.96 
   0  -3 -20    3.65    1.75 
   0   3 -20    3.79    1.33 
   0  -3 -20    3.58    0.98 
   0  -3 -20    3.23    2.10 
   0   3 -20    3.65    1.75 
   0   3 -20    3.44    1.47 
   0  -3  21  108.12   12.14 
   0   3  21  110.99   14.10 
   0   3  21  108.68   12.21 
   0  -3  21  118.15   12.63 
   0  -3  21   97.66   11.09 
   0   3 -21  108.89   10.52 
   0   3 -21  110.64   10.80 
   0   3 -21  106.78    9.89 
   0  -3 -21  119.20   11.93 
   0  -3 -21  115.76   10.24 
   0  -3 -21  125.17   11.72 
   0   4   0 4956.07  827.12 
   0   4   0 3888.93  664.91 
   0   4   0 3996.70  667.65 
   0   4   0 3511.61  591.10 
   0   4   0 3489.36  586.40 
   0   4   0 4240.57  711.43 
   0   4   0 3258.89  545.92 
   0   4   1  152.04   14.17 
   0   4   1  198.76   18.45 
   0   4   1  173.09   15.79 
   0   4   1  138.78   14.45 
   0   4   1  166.21   19.36 
   0   4   1  153.23   13.96 
   0   4   1  223.39   20.28 
   0   4  -1  163.12   15.58 
   0   4  -1  161.23   15.37 
   0   4  -1  153.37   14.31 
   0   4  -1  140.81   14.17 
   0   4  -1  150.85   14.24 
   0   4  -1  157.93   14.38 
   0   4  -1  176.66   16.84 
   0   4   2  619.59   74.86 
   0   4   2  860.45   99.98 
   0   4   2  728.83   80.90 
   0   4   2  822.84   92.96 
   0  -4   2  822.91   91.49 
   0   4   2  475.06   59.43 
   0   4   2  631.87   67.42 
   0  -4   2  822.77   89.52 
   0   4   2  814.28   93.31 
   0   4   2  837.44  104.33 
   0   4   2  640.21   70.86 
   0  -4   2  882.83   97.17 
   0  -4  -2  761.31   83.00 
   0   4  -2  794.85   91.70 
   0   4  -2  828.95   94.79 
   0  -4  -2  769.03   80.82 
   0   4  -2  773.94   83.98 
   0   4  -2  753.24   84.12 
   0   4  -2  843.68   99.77 
   0   4  -2  943.52  105.94 
   0   4   3  199.82   16.77 
   0   4   3  191.40   20.21 
   0  -4   3  177.23   17.05 
   0   4   3  178.35   15.51 
   0  -4   3  206.69   18.45 
   0   4   3  215.32   21.75 
   0  -4   3  175.47   14.87 
   0   4   3  202.55   24.63 
   0   4  -3  228.58   19.43 
   0  -4  -3  193.43   18.38 
   0  -4  -3  207.61   17.26 
   0   4  -3  235.74   20.84 
   0  -4  -3  168.03   16.07 
   0   4  -3  190.77   18.24 
   0   4  -3  216.45   20.28 
   0   4  -3  189.01   18.38 
   0   4  -3  188.45   20.84 
   0   4   4  225.64   22.94 
   0  -4   4  293.34   25.47 
   0   4   4  248.58   30.10 
   0   4   4  447.20   43.43 
   0   4   4  235.11   25.75 
   0  -4   4  221.22   21.68 
   0  -4   4  234.27   22.31 
   0   4   4  273.49   24.84 
   0   4  -4  246.54   24.63 
   0  -4  -4  246.47   22.87 
   0   4  -4  270.12   25.54 
   0  -4  -4  242.97   20.98 
   0   4  -4  277.98   24.28 
   0   4  -4  250.19   24.70 
   0  -4  -4  224.65   20.63 
   0   4  -4  225.99   25.96 
   0  -4  -4  243.39   23.85 
   0   4  -4  253.14   24.42 
   0   4   5  106.08    9.26 
   0  -4   5  111.41    8.84 
   0   4   5  104.61   14.59 
   0   4   5  119.76   13.54 
   0   4   5  116.26   13.54 
   0  -4   5  107.42   10.17 
   0  -4   5   95.14    8.84 
   0   4  -5  122.85   12.56 
   0   4  -5  110.64   10.03 
   0   4  -5  109.45   13.54 
   0  -4  -5  105.17    8.91 
   0  -4  -5  114.01   10.24 
   0   4  -5  123.13   10.95 
   0  -4  -5  122.22   10.73 
   0   4  -5  115.76   12.56 
   0  -4  -5  125.24   10.80 
   0   4   6   90.58   11.65 
   0   4   6   79.42   10.10 
   0  -4   6  104.40    8.98 
   0  -4   6  124.89   11.72 
   0   4   6  117.73   11.02 
   0  -4   6   85.32    8.56 
   0  -4  -6   94.72    8.91 
   0   4  -6   91.56    9.40 
   0  -4  -6   99.35    9.19 
   0   4  -6  102.86   10.24 
   0   4  -6   95.49   10.95 
   0  -4  -6  123.06   10.45 
   0   4  -6  118.01   10.52 
   0   4  -6   84.89   12.21 
   0  -4  -6   99.00    9.89 
   0   4   7  210.27   21.33 
   0   4   7  254.75   22.10 
   0  -4   7  210.06   19.22 
   0   4   7  236.65   26.73 
   0   4   7  253.98   22.24 
   0   4   7  220.09   19.72 
   0   4   7  196.45   19.22 
   0   4   7  206.27   23.71 
   0  -4   7  215.81   21.54 
   0   4   7  198.20   20.49 
   0   4   7  204.94   24.28 
   0  -4   7  197.15   21.54 
   0   4   7  191.40   18.38 
   0   4   7  214.55   20.28 
   0  -4  -7  212.24   20.56 
   0   4  -7  219.67   25.26 
   0   4  -7  227.74   22.73 
   0  -4  -7  190.70   17.89 
   0   4  -7  224.37   19.79 
   0  -4  -7  205.15   20.49 
   0   4  -7  154.35   14.66 
   0   4  -7  247.53   21.82 
   0   4  -7  264.01   22.87 
   0   4  -7  213.50   19.36 
   0   4  -7  200.17   19.22 
   0   4  -7  246.75   21.40 
   0   4  -7  217.50   22.03 
   0  -4  -7  287.31   27.36 
   0   4  -7  172.67   17.47 
   0   4  -7  212.87   20.98 
   0   4  -7  217.78   22.52 
   0   4   8  131.34   19.22 
   0  -4   8  170.77   16.98 
   0   4   8  195.19   16.14 
   0   4   8  150.35   14.94 
   0  -4   8  158.07   14.87 
   0   4   8  166.91   17.19 
   0  -4   8  235.88   22.94 
   0   4   8  157.65   14.24 
   0  -4   8  124.04   14.03 
   0   4   8  155.48   16.98 
   0   4   8  178.21   15.93 
   0   4   8  157.58   15.08 
   0  -4   8  156.95   13.33 
   0   4   8  155.41   17.05 
   0   4   8  156.53   17.89 
   0   4   8  143.90   17.96 
   0  -4  -8  155.97   15.72 
   0   4  -8  134.99   12.56 
   0   4  -8  134.64   12.21 
   0   4  -8  177.09   14.73 
   0   4  -8  133.66   12.28 
   0   4  -8  147.48   15.22 
   0   4  -8  156.67   13.47 
   0   4  -8  141.09   18.17 
   0  -4  -8  164.53   15.58 
   0   4  -8  152.39   13.54 
   0  -4  -8  166.42   16.00 
   0   4  -8  161.30   14.24 
   0   4  -8  155.41   17.05 
   0   4  -8  148.53   14.17 
   0   4  -8  156.25   16.63 
   0   4   9 1649.97  245.42 
   0   4   9 1750.65  242.05 
   0  -4   9 1853.15  273.56 
   0   4   9 1780.74  259.87 
   0   4   9 1750.37  261.14 
   0  -4   9 1650.39  233.35 
   0  -4   9 2397.67  336.91 
   0   4   9 1459.27  234.76 
   0  -4   9 1986.67  287.38 
   0   4   9 1665.61  235.18 
   0   4   9 1675.08  255.59 
   0   4   9 1862.97  263.17 
   0   4   9 1681.33  247.25 
   0   4   9 1971.93  272.85 
   0  -4   9 1968.42  280.92 
   0   4   9 1811.83  254.89 
   0   4   9 2270.89  312.85 
   0  -4   9 1910.26  262.96 
   0   4  -9 1528.31  217.43 
   0   4  -9 1944.99  265.56 
   0   4  -9 1772.11  257.28 
   0  -4  -9 1765.10  250.89 
   0   4  -9 1737.46  243.53 
   0   4  -9 1691.99  234.55 
   0   4  -9 1938.33  282.12 
   0   4  -9 1771.20  247.04 
   0  -4  -9 1813.30  257.63 
   0  -4  -9 1887.67  272.99 
   0   4  -9 1637.34  235.88 
   0   4  -9 1782.99  260.65 
   0  -4  -9 1706.44  252.09 
   0   4  -9 2367.15  321.90 
   0   4  -9 1842.70  275.59 
   0  -4  -9 1741.60  251.67 
   0   4  -9 1344.63  186.98 
   0   4  -9 1810.35  250.40 
   0  -4  -9 1952.57  273.63 
   0   4  -9 1810.84  248.23 
   0   4  10    7.86    1.47 
   0   4  10    8.14    3.79 
   0   4  10    8.63    1.47 
   0   4  10    6.24    6.24 
   0  -4  10    6.74    1.82 
   0   4  10    7.02    2.03 
   0   4  10    7.79    1.96 
   0   4  10    2.95    1.05 
   0  -4  10    7.58    1.68 
   0   4  10    7.02    1.89 
   0  -4  10    5.82    1.19 
   0   4  10    8.98    5.05 
   0   4  10    7.58    2.32 
   0   4  10    6.31    2.39 
   0  -4  10    6.10    2.32 
   0   4  10    7.65    3.79 
   0  -4  10    7.23    3.37 
   0  -4 -10    6.03    0.91 
   0   4 -10    6.24    2.03 
   0   4 -10    5.96    0.98 
   0   4 -10    5.33    4.00 
   0  -4 -10    7.30    1.75 
   0  -4 -10    6.45    2.53 
   0  -4 -10    8.21    0.98 
   0   4 -10   10.80    1.75 
   0  -4 -10    6.10    1.26 
   0  -4 -10    9.89    2.88 
   0   4 -10    8.77    3.02 
   0   4 -10    8.28    1.05 
   0   4 -10    6.45    0.98 
   0   4 -10    6.45    1.40 
   0   4 -10    4.28    2.74 
   0   4 -10    6.52    3.23 
   0   4 -10    8.28    1.26 
   0   4 -10    6.10    1.54 
   0   4 -10    7.09    2.03 
   0   4  11  889.07  109.10 
   0   4  11  872.45  107.28 
   0  -4  11  796.95   97.45 
   0   4  11  905.00  109.17 
   0   4  11  719.08   99.00 
   0   4  11  817.93  105.87 
   0  -4  11  898.90  120.40 
   0   4  11  803.69  126.15 
   0   4  11  951.52  113.38 
   0   4  11  852.59  103.77 
   0   4  11  772.47  109.17 
   0  -4  11 1022.52  128.60 
   0  -4  11  949.34  113.38 
   0   4  11  826.84  102.36 
   0   4  11  846.63  111.27 
   0  -4  11  935.10  123.27 
   0   4  11  901.35  119.20 
   0   4 -11 1242.89  142.99 
   0   4 -11 1181.50  136.53 
   0   4 -11  753.95  104.82 
   0   4 -11  849.15   99.84 
   0   4 -11  878.41  105.10 
   0   4 -11  890.41  105.87 
   0  -4 -11  966.18  125.45 
   0   4 -11  816.60   99.91 
   0  -4 -11  876.80  104.54 
   0   4 -11  956.01  122.78 
   0   4 -11  859.54  101.66 
   0   4 -11  934.82  113.94 
   0   4 -11  966.25  128.18 
   0   4 -11  816.25   97.31 
   0   4 -11  734.93   91.77 
   0  -4 -11  896.79  110.64 
   0   4 -11  915.95  119.90 
   0  -4 -11  859.26  112.40 
   0  -4 -11 1001.82  118.29 
   0   4  12  235.88   33.54 
   0  -4  12  239.04   29.19 
   0   4  12  234.83   22.87 
   0   4  12  261.56   26.17 
   0  -4  12  302.32   32.55 
   0   4  12  225.00   24.49 
   0  -4  12  243.95   24.42 
   0  -4  12  259.87   26.80 
   0   4  12  251.88   31.64 
   0   4  12  282.33   35.22 
   0   4  12  292.08   29.40 
   0   4  12  272.22   41.25 
   0   4  12  247.81   25.89 
   0  -4  12  234.41   30.38 
   0   4  12  243.18   30.66 
   0   4  12  281.27   27.57 
   0  -4  12  249.56   25.96 
   0   4 -12  260.72   26.66 
   0   4 -12  261.77   24.77 
   0  -4 -12  238.20   22.80 
   0   4 -12  255.10   23.57 
   0  -4 -12  228.09   21.75 
   0  -4 -12  232.65   23.71 
   0  -4 -12  242.69   27.08 
   0   4 -12  244.65   29.05 
   0  -4 -12  261.07   29.68 
   0   4 -12  249.98   24.70 
   0  -4 -12  268.71   29.82 
   0  -4 -12  221.50   22.87 
   0   4 -12  214.13   21.05 
   0   4 -12  242.19   24.28 
   0   4 -12  269.28   30.66 
   0   4 -12  226.83   22.80 
   0   4 -12  244.02   28.70 
   0   4 -12  380.55   34.31 
   0   4 -12  222.34   23.92 
   0   4 -12  230.34   28.70 
   0  -4  13   49.04    6.17 
   0   4  13   30.31    3.30 
   0   4  13   27.01    5.33 
   0   4  13   29.68    4.42 
   0  -4  13   35.99    8.14 
   0   4  13   37.40    8.49 
   0   4  13   39.43    4.35 
   0   4  13   23.85    3.30 
   0   4  13   37.40    9.26 
   0   4  13   38.87    4.77 
   0  -4  13   40.55    4.42 
   0   4  13   21.47    3.30 
   0  -4  13   40.06    5.12 
   0  -4  13   41.46    9.33 
   0   4  13   35.92    5.96 
   0  -4 -13   30.45    3.72 
   0   4 -13   34.94    4.42 
   0   4 -13   27.08    6.95 
   0   4 -13   38.45    3.44 
   0  -4 -13   37.61    6.60 
   0   4 -13   41.82    3.65 
   0   4 -13   24.49    2.95 
   0  -4 -13   35.08    4.70 
   0   4 -13   25.54    3.79 
   0   4 -13   40.76    4.21 
   0  -4 -13   37.82    3.51 
   0   4 -13   45.11    8.00 
   0   4 -13   38.38    3.86 
   0   4 -13   36.06    6.45 
   0  -4 -13   34.66    6.52 
   0   4 -13   40.69    5.33 
   0  -4 -13   39.92    5.47 
   0   4 -13   38.80    5.19 
   0  -4  14  117.80   12.07 
   0  -4  14  117.31   12.07 
   0   4  14  107.84   11.02 
   0   4  14  101.38   14.17 
   0  -4  14  126.36   20.42 
   0  -4  14  112.82   12.28 
   0   4  14   94.37   17.26 
   0   4  14  103.91   10.95 
   0   4  14  113.52   13.96 
   0  -4  14  114.50   17.54 
   0  -4  14  100.82   12.35 
   0   4  14  101.10   11.23 
   0   4  14  129.66   12.21 
   0   4  14  111.98   13.40 
   0   4  14  115.06   16.98 
   0   4  14   96.26    9.75 
   0   4 -14  110.22   11.51 
   0  -4 -14   92.89   11.93 
   0  -4 -14  117.38   11.37 
   0   4 -14  104.68   10.80 
   0  -4 -14   99.07    9.33 
   0   4 -14  107.35   10.52 
   0   4 -14   91.00    8.63 
   0  -4 -14  104.61   14.66 
   0   4 -14   90.93    8.14 
   0   4 -14  114.29   11.09 
   0   4 -14  118.22   11.23 
   0   4 -14  113.52   14.45 
   0  -4 -14  117.45   16.00 
   0   4 -14   96.68   14.66 
   0   4 -14  103.56    9.82 
   0  -4 -14  114.78   12.35 
   0   4 -14  103.14   12.84 
   0   4 -14  122.36   11.79 
   0  -4  15  257.42   28.06 
   0   4  15  284.15   30.73 
   0  -4  15  283.17   42.45 
   0  -4  15  293.27   31.71 
   0   4  15  254.47   38.80 
   0   4  15  265.35   31.43 
   0   4  15  259.45   27.50 
   0   4  15  269.84   31.57 
   0   4  15  248.16   25.47 
   0   4  15  272.50   32.84 
   0   4  15  256.16   27.85 
   0  -4  15  277.56   30.17 
   0   4 -15  278.40   29.47 
   0   4 -15  235.46   33.26 
   0  -4 -15  256.16   26.38 
   0   4 -15  247.81   31.08 
   0  -4 -15  256.02   31.71 
   0   4 -15  246.12   26.03 
   0  -4 -15  273.84   31.43 
   0   4 -15  246.47   24.28 
   0   4 -15  270.68   27.36 
   0  -4 -15  268.08   28.13 
   0   4 -15  186.84   19.15 
   0   4 -15  268.64   27.78 
   0  -4 -15  247.67   27.36 
   0   4 -15  265.77   27.29 
   0  -4 -15  254.12   25.12 
   0  -4 -15  258.75   33.47 
   0   4 -15  235.18   22.73 
   0   4  16  139.97   15.22 
   0   4  16  156.74   18.59 
   0   4  16  126.36   14.24 
   0  -4  16  127.69   12.98 
   0  -4  16  134.43   15.58 
   0   4  16  116.26   12.98 
   0   4  16  141.86   17.61 
   0   4  16  137.09   25.96 
   0  -4  16  133.38   15.15 
   0   4  16  108.47   13.12 
   0  -4  16  126.01   13.19 
   0   4  16  133.38   16.28 
   0   4 -16  138.29   13.47 
   0   4 -16  125.87   17.05 
   0  -4 -16  144.25   15.51 
   0  -4 -16  152.88   16.56 
   0  -4 -16  128.74   13.54 
   0   4 -16  138.15   14.03 
   0   4 -16  138.85   14.17 
   0   4 -16  156.32   14.87 
   0  -4 -16  152.25   19.57 
   0   4 -16  132.88   13.47 
   0  -4 -16  143.41   14.38 
   0   4 -16  130.99   12.84 
   0   4  17  122.71   14.03 
   0  -4  17  163.61   17.96 
   0  -4  17  115.41   14.45 
   0   4  17  146.00   15.72 
   0   4  17  162.07   18.31 
   0  -4  17  144.53   16.42 
   0   4  17  113.17   13.47 
   0   4  17  150.00   22.03 
   0   4  17  148.32   21.40 
   0  -4  17  145.16   16.70 
   0  -4 -17  132.25   13.96 
   0   4 -17  130.22   14.66 
   0   4 -17  142.15   15.44 
   0  -4 -17  138.99   15.72 
   0   4 -17  157.16   15.44 
   0  -4 -17  146.28   15.15 
   0   4 -17  164.81   16.14 
   0  -4 -17  145.23   15.37 
   0   4  18  400.55   52.48 
   0   4  18  396.76   46.17 
   0  -4  18  430.79   47.64 
   0  -4  18  402.09   47.71 
   0   4  18  411.49   53.25 
   0  -4  18  456.11   50.59 
   0  -4  18  424.82   50.52 
   0   4  18  428.89   47.36 
   0  -4 -18  425.73   45.04 
   0  -4 -18  385.25   40.27 
   0  -4 -18  406.44   45.18 
   0   4 -18  412.54   44.06 
   0  -4 -18  379.64   41.89 
   0   4 -18  379.08   41.32 
   0   4 -18  417.95   46.87 
   0   4 -18  429.66   46.31 
   0  -4 -18  361.12   40.27 
   0  -4  19    1.75    2.17 
   0   4  19    1.19    1.47 
   0   4  19    0.91    3.58 
   0  -4  19    1.75    1.96 
   0   4  19    2.95    1.19 
   0  -4  19    0.91    1.96 
   0  -4  19    1.75    1.26 
   0   4  19    1.75    2.10 
   0   4 -19    2.60    1.12 
   0  -4 -19    1.26    0.56 
   0   4 -19    0.91    1.54 
   0   4 -19    2.10    1.82 
   0  -4 -19    2.46    0.91 
   0  -4 -19    1.61    0.98 
   0  -4 -19    0.98    1.19 
   0   4 -19    2.03    1.75 
   0   4  20  239.67   27.08 
   0  -4  20  239.74   29.05 
   0   4  20  257.49   27.29 
   0  -4  20  241.42   29.19 
   0   4  20  243.81   28.06 
   0   4  20  256.72   28.98 
   0  -4  20  260.30   27.92 
   0   4 -20  254.40   25.96 
   0  -4 -20  241.21   24.63 
   0  -4 -20  252.72   25.54 
   0   4 -20  255.95   26.03 
   0  -4 -20  255.10   26.87 
   0   4 -20  245.63   25.05 
   0   4 -20  242.47   24.21 
   0  -4  21   20.84    4.42 
   0  -4  21   20.42    2.53 
   0  -4  21   17.19    3.09 
   0   4  21   16.91    3.02 
   0   4  21   20.07    4.42 
   0   4 -21   14.24    1.82 
   0   4 -21   19.50    2.03 
   0  -4 -21   14.59    1.96 
   0   4 -21   19.01    2.10 
   0   5   0    0.56    0.91 
   0   5   0    1.05    0.77 
   0   5   0    1.26    1.68 
   0   5   0   11.16    2.32 
   0   5   0    0.42    1.82 
   0   5   0    0.07    1.47 
   0   5   0    0.42    1.40 
   0   5   1 1372.41  181.01 
   0   5   1 1610.25  209.92 
   0   5   1 1278.40  170.28 
   0   5   1 1949.62  250.12 
   0   5   1 1306.53  168.17 
   0   5   1 1263.38  174.98 
   0   5   1 1103.20  146.35 
   0   5  -1 1789.94  231.32 
   0   5  -1 1154.49  152.25 
   0   5  -1 1276.78  170.07 
   0   5  -1  969.27  128.96 
   0   5  -1 1453.52  195.26 
   0   5  -1 1333.05  172.59 
   0   5  -1 1313.83  175.75 
   0  -5   2  427.42   43.29 
   0   5   2  460.60   51.01 
   0   5   2  390.86   39.71 
   0   5   2  595.59   61.74 
   0   5   2  457.94   55.92 
   0   5   2  405.46   43.50 
   0  -5   2  346.66   32.76 
   0   5   2  497.72   52.62 
   0  -5   2  446.50   44.34 
   0   5  -2  426.93   48.34 
   0   5  -2  484.32   43.92 
   0   5  -2  424.47   46.31 
   0  -5  -2  413.04   43.64 
   0   5  -2  463.41   47.99 
   0   5  -2  430.86   47.92 
   0   5  -2  440.54   46.80 
   0   5  -2  353.61   33.19 
   0   5   3  892.93  117.38 
   0  -5   3  839.61   94.44 
   0   5   3  713.53   78.72 
   0   5   3  701.18   85.60 
   0   5   3  991.37  118.15 
   0  -5   3  677.19   81.53 
   0   5   3  747.77   91.56 
   0  -5   3  869.01  100.47 
   0   5  -3  837.44  105.45 
   0  -5  -3  738.44   81.53 
   0   5  -3  914.33  104.89 
   0   5  -3  898.76  105.80 
   0  -5  -3  963.30  113.38 
   0   5  -3  709.67   81.81 
   0   5  -3  868.45  103.77 
   0  -5  -3  883.74  103.42 
   0  -5   4   83.77    8.77 
   0   5   4   85.53    8.84 
   0   5   4   87.91   11.16 
   0  -5   4   90.51    8.07 
   0   5   4  111.56   11.79 
   0   5   4  109.10    8.91 
   0   5   4   90.23   13.75 
   0  -5   4   90.44    7.30 
   0   5  -4  123.55   12.28 
   0  -5  -4   93.17    9.05 
   0  -5  -4   93.10    9.12 
   0   5  -4   86.86    8.91 
   0   5  -4   78.65    9.12 
   0  -5  -4  130.36    9.89 
   0   5  -4   86.65    8.84 
   0  -5  -4   68.69    5.75 
   0  -5   5  504.81   51.36 
   0   5   5  497.23   51.64 
   0   5   5  550.34   62.79 
   0   5   5  548.73   55.78 
   0   5   5  375.29   47.85 
   0  -5   5  429.80   48.83 
   0  -5   5  459.62   50.16 
   0   5   5  455.76   49.88 
   0   5   5  565.00   57.39 
   0   5   5  592.65   66.09 
   0   5   5  415.28   43.22 
   0   5  -5  420.12   42.59 
   0   5  -5  552.09   55.78 
   0   5  -5  441.24   46.17 
   0  -5  -5  468.25   50.45 
   0   5  -5  412.12   43.64 
   0   5  -5  472.81   51.08 
   0  -5  -5  476.25   51.85 
   0  -5  -5  458.29   47.29 
   0   5  -5  441.73   49.46 
   0  -5  -5  552.30   58.09 
   0   5  -5  412.47   48.76 
   0   5  -5  454.92   49.32 
   0   5  -5  397.25   41.25 
   0   5  -5  576.86   57.60 
   0   5  -5  483.06   54.66 
   0   5   6  270.61   29.47 
   0   5   6  246.47   29.75 
   0   5   6  288.57   32.76 
   0   5   6  261.56   29.40 
   0   5   6  372.69   33.54 
   0   5   6  255.67   25.26 
   0   5   6  269.91   25.68 
   0  -5   6  257.77   24.49 
   0   5   6  267.80   25.68 
   0   5   6  292.57   26.17 
   0   5   6  320.28   29.82 
   0  -5   6  234.62   25.75 
   0  -5   6  252.02   25.26 
   0   5   6  256.02   25.12 
   0   5  -6  202.34   19.43 
   0   5  -6  251.60   24.91 
   0   5  -6  269.63   28.06 
   0   5  -6  342.45   35.29 
   0  -5  -6  225.15   22.10 
   0   5  -6  291.24   28.70 
   0   5  -6  278.12   32.34 
   0   5  -6  250.40   23.78 
   0   5  -6  262.47   24.49 
   0   5  -6  252.65   23.92 
   0  -5  -6  257.07   25.68 
   0   5  -6  222.83   21.33 
   0   5  -6  219.95   21.33 
   0  -5  -6  254.82   26.24 
   0  -5  -6  292.29   27.99 
   0   5  -6  228.30   23.71 
   0   5  -6  256.65   24.07 
   0  -5   7 1110.08  136.81 
   0  -5   7  950.89  124.89 
   0   5   7 1041.53  146.14 
   0   5   7  978.53  132.81 
   0   5   7 1003.79  136.60 
   0   5   7 1126.36  134.57 
   0  -5   7 1328.14  165.65 
   0   5   7  869.01  106.22 
   0   5   7  948.64  125.87 
   0  -5   7 1074.65  137.23 
   0   5   7  918.54  110.78 
   0   5   7 1132.04  142.15 
   0   5   7  986.11  121.52 
   0   5   7 1112.47  134.85 
   0   5   7  933.21  127.20 
   0   5   7 1026.31  127.62 
   0   5   7  750.72   94.30 
   0   5  -7 1083.98  129.17 
   0   5  -7  991.58  119.55 
   0   5  -7  984.35  122.57 
   0   5  -7 1011.50  123.34 
   0  -5  -7  883.39  110.50 
   0   5  -7 1433.87  169.93 
   0   5  -7  998.10  127.62 
   0  -5  -7  994.95  126.64 
   0  -5  -7 1044.20  131.41 
   0   5  -7 1044.69  129.45 
   0   5  -7 1486.07  176.31 
   0   5  -7  993.05  134.85 
   0   5  -7 1068.47  128.53 
   0   5  -7 1094.36  139.06 
   0   5  -7 1088.61  129.38 
   0   5  -7 1018.38  133.52 
   0   5   8  654.11   84.68 
   0   5   8  604.85   72.62 
   0   5   8  701.96   79.42 
   0   5   8  798.57   87.49 
   0  -5   8  658.88   79.35 
   0   5   8  514.35   66.72 
   0   5   8  638.67   78.51 
   0   5   8  759.35   80.68 
   0  -5   8  606.96   72.05 
   0   5   8  695.78   75.70 
   0   5   8  608.43   72.20 
   0  -5   8  637.69   75.49 
   0  -5   8  543.81   67.21 
   0   5   8 1016.14  107.42 
   0   5   8  595.17   68.34 
   0   5   8  589.91   77.81 
   0   5   8  713.95   80.19 
   0   5  -8  615.73   67.07 
   0  -5  -8  635.30   73.18 
   0   5  -8  741.18   80.26 
   0   5  -8  670.80   72.55 
   0   5  -8  558.69   66.79 
   0  -5  -8  661.12   77.81 
   0   5  -8  570.69   65.60 
   0   5  -8  647.16   76.83 
   0   5  -8  571.88   62.16 
   0  -5  -8  682.59   79.70 
   0  -5  -8  677.19   77.95 
   0   5  -8  610.05   78.23 
   0   5  -8  608.43   69.74 
   0   5  -8  631.23   68.41 
   0   5  -8  604.01   66.30 
   0   5  -8  607.80   69.39 
   0   5  -8  558.76   64.76 
   0   5  -8  583.17   69.18 
   0   5  -8  662.46   74.30 
   0   5   9    2.46    1.47 
   0   5   9    5.33    1.12 
   0   5   9    2.25    2.88 
   0   5   9    5.33    1.33 
   0   5   9    8.28    1.75 
   0  -5   9    0.91    2.17 
   0  -5   9    2.81    2.60 
   0  -5   9    3.72    1.05 
   0   5   9    3.86    2.10 
   0   5   9    5.33    1.33 
   0   5   9    1.61    1.82 
   0  -5   9    1.05    0.77 
   0   5   9    3.58    1.68 
   0   5   9    1.68    1.82 
   0   5   9    2.67    2.81 
   0   5  -9    2.60    1.68 
   0  -5  -9    3.51    2.03 
   0   5  -9    2.95    2.10 
   0   5  -9    2.81    0.84 
   0  -5  -9    2.32    0.84 
   0   5  -9    1.75    0.70 
   0   5  -9    2.67    1.26 
   0  -5  -9    3.65    0.91 
   0   5  -9    6.81    1.75 
   0   5  -9    1.33    0.98 
   0   5  -9    4.28    0.91 
   0   5  -9    3.37    0.98 
   0   5  -9    4.07    1.47 
   0   5  -9    1.82    1.12 
   0   5  -9    4.14    0.70 
   0  -5  -9    1.54    1.40 
   0   5  -9    2.60    1.40 
   0   5  -9    2.03    1.33 
   0  -5  10  602.96   70.09 
   0   5  10  880.16   97.87 
   0   5  10  626.60   86.09 
   0   5  10  650.39   76.12 
   0   5  10  687.15   84.61 
   0   5  10  676.56   82.44 
   0   5  10  742.72   96.75 
   0  -5  10  698.80   84.82 
   0   5  10  723.43   84.82 
   0   5  10  751.98   88.61 
   0  -5  10  654.88   84.33 
   0   5  10  861.78   98.37 
   0   5  10  618.40   81.53 
   0   5  10  668.70   83.49 
   0  -5  10  773.45   87.98 
   0  -5  10  632.08   81.18 
   0   5 -10  669.33   82.58 
   0  -5 -10  703.99   83.70 
   0   5 -10  661.40   73.67 
   0   5 -10  540.80   65.88 
   0   5 -10  647.44   73.39 
   0  -5 -10  754.93   84.54 
   0   5 -10  705.82   80.40 
   0   5 -10  625.06   72.97 
   0   5 -10  656.07   74.44 
   0   5 -10  712.20   81.04 
   0   5 -10  691.36   79.42 
   0   5 -10  579.25   75.28 
   0   5 -10  659.02   84.47 
   0   5 -10  672.35   85.03 
   0   5 -10  870.62   95.84 
   0  -5 -10  753.38   92.54 
   0   5 -10  653.76   72.97 
   0  -5 -10  676.70   81.67 
   0   5  11   17.75    2.32 
   0   5  11   23.50    3.86 
   0   5  11   16.42    8.77 
   0  -5  11   22.66    3.30 
   0   5  11   22.17    4.28 
   0  -5  11   25.89    3.58 
   0   5  11   17.33    4.21 
   0   5  11   22.38    2.32 
   0  -5  11   24.07    5.68 
   0   5  11   17.19    2.53 
   0   5  11   27.22    3.16 
   0  -5  11   29.19    4.98 
   0   5  11   23.22    4.77 
   0   5  11   16.21    4.56 
   0   5  11   22.17    2.95 
   0   5  11   28.34    8.70 
   0  -5  11   19.43    5.75 
   0   5  11   22.66    3.79 
   0   5 -11   21.96    3.02 
   0   5 -11   23.50    2.32 
   0  -5 -11   24.63    3.72 
   0   5 -11   19.64    4.49 
   0   5 -11   27.15    5.12 
   0   5 -11   23.01    2.46 
   0  -5 -11   22.87    2.10 
   0  -5 -11   26.52    3.79 
   0  -5 -11   28.27    4.98 
   0   5 -11   22.59    5.12 
   0  -5 -11   16.21    1.96 
   0   5 -11   23.50    4.84 
   0   5 -11   20.21    2.32 
   0   5 -11   22.31    2.88 
   0   5 -11   22.24    2.95 
   0   5 -11   24.56    3.93 
   0   5 -11   22.94    2.95 
   0   5 -11   24.21    3.02 
   0   5 -11   25.82    3.51 
   0   5  12  158.14   15.93 
   0  -5  12  158.42   16.28 
   0   5  12  160.11   22.38 
   0   5  12  166.42   17.54 
   0   5  12  175.89   21.82 
   0  -5  12  189.78   24.77 
   0  -5  12  150.21   21.05 
   0   5  12  174.84   23.01 
   0  -5  12  152.32   18.45 
   0   5  12  153.37   15.44 
   0   5  12  190.28   18.45 
   0  -5  12  195.47   19.72 
   0   5  12  145.86   15.29 
   0   5  12  169.37   20.21 
   0   5  12  214.48   19.93 
   0  -5  12  161.58   16.14 
   0  -5 -12  171.54   20.91 
   0   5 -12  159.55   19.64 
   0   5 -12  154.77   15.29 
   0  -5 -12  146.64   14.52 
   0  -5 -12  172.03   20.21 
   0  -5 -12  182.14   22.24 
   0   5 -12  173.93   16.07 
   0   5 -12  186.00   18.45 
   0   5 -12  168.95   16.91 
   0  -5 -12  178.77   17.47 
   0   5 -12  183.40   17.75 
   0   5 -12  165.93   16.21 
   0   5 -12  158.42   21.89 
   0   5 -12  170.63   16.28 
   0   5 -12  184.10   17.40 
   0   5 -12  178.42   18.31 
   0  -5 -12  173.23   16.42 
   0   5  13  119.27   16.42 
   0  -5  13  106.15   10.24 
   0   5  13   95.98    9.68 
   0  -5  13  113.80   12.77 
   0   5  13  113.94   13.05 
   0  -5  13  110.43   14.73 
   0   5  13   99.98   16.14 
   0   5  13   70.23    8.35 
   0  -5  13   96.61   13.12 
   0  -5  13  110.08   12.28 
   0   5  13  102.86   11.37 
   0   5  13  121.94   14.52 
   0   5  13   96.89    9.96 
   0   5  13   97.66   10.03 
   0   5 -13  104.47    9.54 
   0   5 -13  108.89   13.54 
   0  -5 -13  104.75    9.96 
   0   5 -13   82.93    8.49 
   0   5 -13  103.56    9.47 
   0   5 -13  111.27   14.52 
   0   5 -13  118.71   12.84 
   0  -5 -13  103.63    9.75 
   0  -5 -13  117.94   11.86 
   0  -5 -13  110.50   13.89 
   0   5 -13  109.59   10.38 
   0   5 -13   94.30   11.30 
   0  -5 -13  114.99   15.72 
   0   5 -13   90.72    8.49 
   0   5 -13  104.68    9.61 
   0   5 -13  116.89   11.44 
   0  -5 -13  114.92   15.22 
   0   5 -13  105.17   15.37 
   0   5  14   68.76    7.30 
   0   5  14   72.13   13.19 
   0   5  14   78.65    7.79 
   0   5  14  111.13   10.24 
   0   5  14   71.35    9.12 
   0  -5  14   72.41   10.03 
   0  -5  14   62.79    6.74 
   0   5  14   74.72   15.08 
   0   5  14   68.90    7.16 
   0   5  14   66.02    8.21 
   0  -5  14   72.76    9.47 
   0  -5  14   61.11   10.80 
   0   5  14   57.67   15.44 
   0   5  14   73.95   10.17 
   0   5 -14   75.56    7.72 
   0  -5 -14   62.65    8.91 
   0   5 -14   70.02    8.35 
   0   5 -14   74.65    6.81 
   0   5 -14   65.67    6.52 
   0   5 -14   63.35    9.68 
   0   5 -14   69.53    6.88 
   0  -5 -14   65.18    6.81 
   0   5 -14   69.11    7.30 
   0   5 -14   62.30    9.68 
   0   5 -14   56.97    5.75 
   0  -5 -14   72.55    8.56 
   0   5 -14   70.79    7.23 
   0   5 -14   63.92    6.38 
   0  -5 -14   63.14    5.89 
   0   5  15  104.33   11.79 
   0   5  15  118.71   16.84 
   0   5  15  113.03   11.09 
   0   5  15   95.07   10.38 
   0  -5  15  123.76   14.73 
   0   5  15   65.18    9.68 
   0  -5  15   90.65   15.58 
   0   5  15  125.45   18.80 
   0   5  15  103.07   13.54 
   0   5  15   96.47   10.45 
   0  -5  15  117.87   13.89 
   0  -5  15  106.01   10.59 
   0  -5  15  102.79   16.63 
   0  -5 -15  106.99   10.66 
   0   5 -15  104.96   10.52 
   0   5 -15   96.33   14.24 
   0   5 -15  108.47   14.38 
   0  -5 -15  107.06   10.80 
   0   5 -15  109.17   12.14 
   0  -5 -15  106.64   12.00 
   0   5 -15  110.71   12.56 
   0   5 -15   99.91    9.47 
   0   5 -15   93.17    8.49 
   0  -5 -15  110.99   16.56 
   0   5 -15  113.80   10.38 
   0   5 -15   99.28    8.91 
   0   5 -15  100.68   10.17 
   0   5  16   55.92    6.81 
   0   5  16   59.43    7.51 
   0   5  16   60.13    9.54 
   0   5  16   48.06    7.51 
   0   5  16   48.41   11.72 
   0   5  16   72.55   12.21 
   0  -5  16   57.95    7.58 
   0  -5  16   75.28    8.98 
   0  -5  16   68.83    9.89 
   0  -5  16   60.62    9.54 
   0   5  16   65.04    6.60 
   0  -5 -16   63.07    7.72 
   0  -5 -16   59.15    5.75 
   0  -5 -16   54.44    5.68 
   0   5 -16   60.55    6.31 
   0   5 -16   60.27    6.74 
   0   5 -16   68.06    6.52 
   0  -5 -16   56.48    6.24 
   0   5 -16   63.78    7.93 
   0   5 -16   63.85    7.86 
   0   5 -16   60.62    7.79 
   0  -5  17  205.01   21.40 
   0   5  17  189.08   20.21 
   0   5  17  240.02   30.73 
   0   5  17  232.93   30.66 
   0   5  17  212.38   22.52 
   0  -5  17  295.73   30.52 
   0  -5  17  221.43   27.08 
   0   5  17  171.61   20.28 
   0   5  17  215.74   26.03 
   0  -5  17  201.15   25.12 
   0   5  17  235.32   26.52 
   0   5 -17  208.66   21.26 
   0  -5 -17  203.54   20.70 
   0   5 -17  215.25   21.61 
   0  -5 -17  210.34   21.40 
   0   5 -17  219.18   22.59 
   0   5 -17  204.80   20.98 
   0   5 -17  219.46   22.31 
   0  -5 -17  209.36   22.38 
   0  -5  18   72.90    9.19 
   0  -5  18   72.34    8.56 
   0  -5  18   67.85   11.30 
   0   5  18   66.51    9.12 
   0   5  18   59.57    7.30 
   0   5  18   65.18    7.79 
   0   5  18   60.48    7.44 
   0   5  18   65.11    8.84 
   0  -5  18   65.74    8.42 
   0   5 -18   60.27    7.37 
   0   5 -18   69.53    8.07 
   0   5 -18   76.69    7.79 
   0  -5 -18   63.71    8.07 
   0  -5 -18   59.78    6.60 
   0  -5 -18   70.37    8.00 
   0   5 -18   66.37    6.67 
   0  -5  19  443.77   53.60 
   0  -5  19  389.18   43.99 
   0   5  19  396.76   48.76 
   0   5  19  388.27   46.10 
   0  -5  19  503.19   58.79 
   0  -5  19  366.66   42.38 
   0   5  19  382.02   49.04 
   0  -5 -19  421.38   46.59 
   0   5 -19  406.93   44.34 
   0   5 -19  402.86   44.55 
   0  -5 -19  384.13   40.76 
   0   5 -19  392.20   41.82 
   0   5 -19  406.30   43.15 
   0  -5 -19  364.41   38.73 
   0  -5  20    7.37    3.44 
   0  -5  20   12.84    2.67 
   0   5  20    8.98    2.32 
   0   5  20   14.31    4.28 
   0   5 -20    8.77    1.96 
   0  -5 -20    8.56    1.68 
   0   5 -20   11.58    2.32 
   0  -5 -20   10.80    1.47 
   0   5 -20   12.28    1.47 
   0   5 -20   13.19    2.32 
   0   6   0 2319.72  317.41 
   0   6   0 1918.54  265.07 
   0   6   0 1681.47  244.30 
   0   6   0 1372.55  192.45 
   0   6   0 1498.98  213.36 
   0   6   0 1809.79  251.67 
   0   6   0 1394.44  197.92 
   0   6   1  113.80   12.56 
   0   6   1  126.15   11.65 
   0   6   1  130.43   15.86 
   0   6   1  110.64   11.02 
   0   6   1  101.31   11.51 
   0   6   1  100.40   10.10 
   0   6   1  112.68   12.56 
   0  -6   1   79.91    8.00 
   0   6  -1  129.59   13.47 
   0   6  -1  142.00   13.61 
   0   6  -1  106.99   10.24 
   0   6  -1  122.29   13.96 
   0   6  -1  134.08   14.31 
   0   6  -1  111.56   11.44 
   0   6   2  437.03   47.08 
   0   6   2  602.05   61.32 
   0   6   2  355.43   43.36 
   0  -6   2  320.63   34.24 
   0   6   2  366.10   37.11 
   0   6   2  391.78   39.36 
   0  -6   2  438.01   43.50 
   0   6   2  339.65   38.24 
   0   6   2  411.98   44.90 
   0   6  -2  512.94   53.53 
   0   6  -2  383.22   37.96 
   0   6  -2  366.31   37.19 
   0  -6  -2  421.66   45.04 
   0   6  -2  432.68   42.45 
   0   6  -2  435.56   48.76 
   0   6  -2  391.50   39.85 
   0  -6  -2  375.99   38.38 
   0   6  -2  384.48   43.64 
   0   6  -2  353.96   39.43 
   0   6  -2  420.26   41.25 
   0   6  -2  394.65   41.96 
   0   6  -2  375.43   38.45 
   0   6   3  208.52   21.54 
   0   6   3  265.70   27.22 
   0   6   3  227.46   20.70 
   0  -6   3  184.73   16.42 
   0   6   3  223.46   23.01 
   0   6   3  234.69   20.21 
   0  -6   3  186.07   17.61 
   0   6   3  189.57   17.75 
   0   6   3  339.93   28.84 
   0   6   3  197.50   18.10 
   0   6   3  183.54   18.10 
   0   6   3  203.96   26.38 
   0  -6  -3  192.38   18.80 
   0   6  -3  257.00   22.24 
   0   6  -3  208.94   19.08 
   0   6  -3  181.58   19.01 
   0   6  -3  171.33   19.15 
   0   6  -3  190.42   16.77 
   0   6  -3  188.10   16.63 
   0   6  -3  199.19   21.47 
   0   6  -3  187.75   16.98 
   0   6  -3  198.69   18.80 
   0  -6  -3  176.24   16.49 
   0   6  -3  203.68   21.12 
   0   6  -3  187.68   16.91 
   0  -6  -3  172.45   17.33 
   0   6   4  113.73   12.91 
   0   6   4  109.94   11.72 
   0   6   4   98.15   10.31 
   0   6   4  105.31    9.68 
   0   6   4  128.11   14.73 
   0   6   4   81.67    7.44 
   0   6   4  106.29    9.47 
   0   6   4  104.26   16.35 
   0   6   4  122.36   10.52 
   0  -6   4  179.26   15.72 
   0  -6   4  122.01   10.17 
   0   6   4  135.41   10.73 
   0   6   4  107.70   11.16 
   0   6   4   92.47    8.21 
   0   6  -4  123.76   10.59 
   0   6  -4  111.27   10.59 
   0  -6  -4  125.94   11.65 
   0   6  -4  111.63   11.72 
   0  -6  -4  110.50   11.23 
   0   6  -4  126.15   10.95 
   0   6  -4  110.78   13.96 
   0   6  -4  116.47    9.61 
   0   6  -4   94.79   10.24 
   0   6  -4  121.31   10.31 
   0   6  -4  101.59    9.68 
   0   6  -4  113.24   10.10 
   0   6  -4  120.40   11.93 
   0  -6  -4  145.02   12.00 
   0   6   5  624.78   62.51 
   0   6   5  466.57   53.60 
   0  -6   5  503.89   54.16 
   0   6   5  418.30   48.69 
   0   6   5  536.94   60.97 
   0   6   5  422.72   44.13 
   0   6   5  357.47   37.33 
   0   6   5  481.58   52.97 
   0   6   5  517.78   52.90 
   0   6   5  452.82   47.57 
   0   6   5  457.66   61.25 
   0   6   5  462.99   48.48 
   0   6  -5  438.85   44.76 
   0  -6  -5  524.94   57.25 
   0   6  -5  442.99   52.55 
   0  -6  -5  429.31   47.08 
   0   6  -5  518.42   56.97 
   0   6  -5  473.37   50.73 
   0   6  -5  453.38   47.85 
   0   6  -5  452.75   47.57 
   0   6  -5  387.43   39.99 
   0   6  -5  397.25   41.75 
   0   6  -5  813.65   84.26 
   0   6  -5  460.81   51.99 
   0   6  -5  462.64   48.27 
   0   6  -5  378.31   40.55 
   0  -6  -5  442.15   49.46 
   0   6  -5  524.03   53.46 
   0   6  -5  460.53   47.08 
   0  -6   6  583.53   66.16 
   0   6   6  418.30   45.67 
   0   6   6  489.93   51.85 
   0   6   6  492.18   67.63 
   0  -6   6  497.02   60.34 
   0   6   6  424.54   54.37 
   0   6   6  489.86   54.58 
   0   6   6  644.14   66.79 
   0   6   6  566.83   61.32 
   0   6   6  488.25   59.29 
   0   6   6  537.01   57.95 
   0   6   6  400.13   44.06 
   0  -6   6  621.83   69.67 
   0   6   6  708.83   72.97 
   0   6   6  491.05   60.48 
   0   6   6  439.63   53.88 
   0   6  -6  463.41   52.06 
   0   6  -6  591.17   69.60 
   0  -6  -6  510.91   57.39 
   0   6  -6  540.03   58.86 
   0   6  -6  697.47   77.11 
   0   6  -6  512.10   56.41 
   0   6  -6  584.72   62.65 
   0   6  -6  766.15   78.65 
   0   6  -6  544.31   57.60 
   0   6  -6  988.77   99.63 
   0   6  -6  520.52   54.44 
   0   6  -6  532.17   60.62 
   0   6  -6  950.75   98.01 
   0   6  -6  492.18   62.30 
   0   6  -6  495.12   52.48 
   0  -6  -6  534.55   61.32 
   0   6   7  480.32   50.38 
   0   6   7  684.49   81.67 
   0  -6   7  512.94   62.44 
   0   6   7  430.51   49.11 
   0  -6   7  400.90   48.06 
   0   6   7  423.56   52.76 
   0   6   7  417.67   45.74 
   0   6   7  635.72   66.65 
   0  -6   7  650.46   73.46 
   0   6   7  501.37   61.67 
   0   6   7  506.14   65.81 
   0   6   7  679.72   70.09 
   0   6   7  528.45   59.64 
   0   6   7  567.04   62.72 
   0   6   7  557.07   66.30 
   0   6   7  400.34   42.73 
   0   6  -7  572.86   59.50 
   0   6  -7  482.07   53.11 
   0  -6  -7  534.06   59.99 
   0  -6  -7  604.08   66.51 
   0   6  -7  552.65   58.72 
   0   6  -7  553.22   57.67 
   0   6  -7  582.33   68.62 
   0   6  -7  568.02   59.43 
   0   6  -7  473.79   50.09 
   0   6  -7  498.98   52.13 
   0   6  -7  479.41   55.57 
   0   6  -7  712.76   73.25 
   0   6  -7  570.26   62.30 
   0   6  -7  521.57   66.51 
   0   6  -7  430.79   50.73 
   0   6  -7  544.10   60.20 
   0   6   8   37.89    8.84 
   0   6   8   27.71    2.25 
   0  -6   8   30.31    4.98 
   0   6   8   28.27    2.53 
   0  -6   8   29.82    5.54 
   0   6   8   23.43    4.63 
   0   6   8   22.73    4.77 
   0   6   8   28.06    3.09 
   0   6   8   22.87    1.96 
   0   6   8   33.33    4.14 
   0   6   8   27.64    3.72 
   0   6   8   17.75    4.07 
   0   6   8   21.89    4.14 
   0   6   8   25.68    4.21 
   0  -6   8   18.45    3.23 
   0   6  -8   30.80    3.09 
   0   6  -8   22.03    1.96 
   0  -6  -8   29.33    4.49 
   0   6  -8   25.89    3.37 
   0   6  -8   29.54    6.67 
   0   6  -8   26.59    4.00 
   0   6  -8   25.19    3.37 
   0   6  -8   30.80    2.81 
   0   6  -8   27.78    5.40 
   0   6  -8   43.15    4.28 
   0   6  -8   25.75    2.60 
   0   6  -8   27.57    3.09 
   0  -6  -8   22.59    4.21 
   0   6  -8   26.03    2.95 
   0   6   9  625.55   81.88 
   0   6   9  677.12   82.37 
   0   6   9  921.91   97.52 
   0   6   9  559.18   64.76 
   0  -6   9  716.41   88.89 
   0  -6   9  712.90   91.84 
   0   6   9 1037.25  115.13 
   0   6   9  695.29   80.75 
   0   6   9  737.18   93.24 
   0  -6   9  742.72   90.72 
   0   6   9  710.52   94.16 
   0   6   9  633.34   86.65 
   0  -6   9  656.14   74.51 
   0   6   9  487.97   57.04 
   0   6   9  701.61   88.19 
   0   6   9  758.22   86.86 
   0   6  -9  627.94   80.68 
   0   6  -9  697.54   77.60 
   0   6  -9  690.03   78.58 
   0   6  -9  737.88   89.88 
   0   6  -9  555.53   64.20 
   0   6  -9  601.21   70.09 
   0   6  -9  661.68   76.33 
   0   6  -9  618.61   72.62 
   0   6  -9  703.64   79.00 
   0  -6  -9  729.39   87.77 
   0  -6  -9  813.30   96.89 
   0   6  -9  544.66   69.53 
   0   6  -9  422.86   49.88 
   0   6  -9  882.27   95.42 
   0   6  -9  667.16   83.98 
   0   6  10   16.35    5.89 
   0  -6  10   18.52    2.46 
   0   6  10   17.54    2.74 
   0  -6  10   16.14    4.28 
   0   6  10   29.96    3.37 
   0  -6  10   14.52    5.05 
   0   6  10   15.29    2.03 
   0   6  10   20.91    2.81 
   0   6  10   12.70    5.12 
   0   6  10   16.28    5.47 
   0   6  10   18.66    3.65 
   0   6  10   20.28    6.52 
   0   6  10   16.14    3.16 
   0   6 -10   16.49    2.88 
   0  -6 -10   17.47    4.21 
   0   6 -10   19.86    4.56 
   0   6 -10   15.01    2.03 
   0   6 -10   19.86    2.17 
   0   6 -10   15.15    3.30 
   0   6 -10   21.40    4.21 
   0   6 -10   18.94    2.17 
   0   6 -10   12.56    2.25 
   0   6 -10   15.58    3.51 
   0   6 -10   17.12    3.44 
   0   6 -10   16.21    5.89 
   0   6 -10   16.70    2.74 
   0  -6 -10   14.66    2.17 
   0   6 -10   17.47    3.79 
   0   6  11  476.18   64.34 
   0   6  11  452.40   60.20 
   0  -6  11  434.78   52.55 
   0   6  11  497.23   71.49 
   0   6  11  488.88   56.97 
   0  -6  11  512.73   64.20 
   0  -6  11  511.05   56.90 
   0   6  11  488.46   64.34 
   0   6  11  455.41   51.99 
   0   6  11  596.93   65.74 
   0   6  11  450.36   48.48 
   0   6  11  491.83   58.86 
   0   6 -11  505.65   55.29 
   0  -6 -11  450.50   49.18 
   0   6 -11  412.54   53.25 
   0   6 -11  587.17   62.86 
   0   6 -11  395.99   47.22 
   0   6 -11  479.69   54.09 
   0   6 -11  542.97   58.65 
   0   6 -11  445.45   48.41 
   0   6 -11  457.73   50.09 
   0  -6 -11  485.44   58.44 
   0   6 -11  495.40   64.27 
   0   6 -11  488.46   60.76 
   0   6 -11  460.25   50.02 
   0  -6 -11  446.78   55.99 
   0   6 -11  494.98   56.13 
   0   6 -11  491.47   52.13 
   0   6  12  235.95   25.96 
   0   6  12  244.65   32.13 
   0   6  12  236.51   27.08 
   0   6  12  209.43   30.52 
   0   6  12  190.98   28.70 
   0   6  12  146.99   19.36 
   0  -6  12  238.34   26.80 
   0   6  12  219.32   25.12 
   0  -6  12  226.06   23.15 
   0  -6  12  250.54   25.19 
   0  -6  12  243.04   30.10 
   0   6  12  224.72   29.68 
   0   6  12  323.44   32.69 
   0  -6  12  287.10   29.26 
   0  -6 -12  259.87   30.73 
   0   6 -12  249.35   25.54 
   0   6 -12  204.31   21.96 
   0   6 -12  252.72   23.99 
   0   6 -12  222.06   21.54 
   0   6 -12  248.58   24.84 
   0   6 -12  282.12   33.33 
   0  -6 -12  249.07   23.71 
   0   6 -12  250.12   26.24 
   0   6 -12  210.55   22.10 
   0  -6 -12  225.78   26.94 
   0   6 -12  234.27   30.73 
   0   6 -12  265.42   28.06 
   0   6 -12  229.78   27.15 
   0   6 -12  298.95   29.33 
   0   6  13   20.63    6.52 
   0  -6  13   24.28    4.21 
   0   6  13   22.45    5.19 
   0  -6  13   19.01    4.21 
   0   6  13   21.82    4.77 
   0   6  13   29.54   10.59 
   0   6  13   18.38    5.40 
   0   6  13   17.68    5.12 
   0   6  13   23.15    4.07 
   0  -6  13   21.19    5.33 
   0  -6  13   20.28    5.61 
   0  -6  13   17.82    3.58 
   0   6  13   21.89    3.09 
   0   6  13   23.92    4.84 
   0  -6 -13   22.10    3.86 
   0   6 -13   22.52    2.95 
   0   6 -13   23.29    5.05 
   0  -6 -13   21.82    4.14 
   0   6 -13   22.17    3.51 
   0   6 -13   17.82    2.39 
   0   6 -13   22.03    5.89 
   0   6 -13   25.75    2.95 
   0   6 -13   23.85    3.09 
   0   6 -13   28.56    3.44 
   0   6 -13   18.73    4.28 
   0   6 -13   24.98    3.30 
   0   6  14  124.61   13.26 
   0  -6  14  128.53   18.87 
   0   6  14  129.66   14.59 
   0  -6  14  107.49   12.21 
   0   6  14  128.81   15.29 
   0   6  14  122.50   13.82 
   0   6  14  127.83   15.37 
   0   6  14  107.84   17.68 
   0   6  14  134.15   13.40 
   0   6  14  133.52   20.21 
   0  -6  14  133.45   14.87 
   0  -6  14  124.46   14.31 
   0   6  14  111.27   19.08 
   0   6 -14   99.00   10.24 
   0   6 -14  162.77   14.52 
   0   6 -14  117.87   12.07 
   0  -6 -14  126.43   12.49 
   0   6 -14  132.67   12.63 
   0   6 -14  124.18   13.82 
   0  -6 -14  125.87   15.22 
   0   6 -14  121.10   13.89 
   0   6 -14  109.31   10.95 
   0  -6 -14  116.19   11.51 
   0   6 -14  119.76   13.61 
   0   6 -14  107.35   18.03 
   0   6  15  398.93   44.34 
   0   6  15  333.26   37.26 
   0  -6  15  365.89   41.32 
   0   6  15  408.97   46.59 
   0   6  15  342.87   39.85 
   0   6  15  344.28   44.41 
   0   6  15  376.83   50.09 
   0  -6  15  388.76   43.43 
   0   6  15  242.47   29.96 
   0  -6  15  360.70   43.01 
   0   6 -15  378.52   40.34 
   0   6 -15  335.23   36.90 
   0   6 -15  402.37   41.46 
   0   6 -15  364.06   39.29 
   0   6 -15  356.49   39.71 
   0   6 -15  465.94   46.45 
   0  -6 -15  372.55   39.29 
   0   6 -15  401.53   41.75 
   0   6 -15  291.10   30.59 
   0  -6  16   72.41   10.66 
   0   6  16   84.68   10.87 
   0   6  16   79.77   11.58 
   0   6  16   83.14   10.10 
   0   6  16   73.60    7.72 
   0  -6  16   84.26    8.77 
   0   6  16   75.98   10.38 
   0  -6  16   71.00    8.21 
   0  -6  16   87.91    9.68 
   0   6 -16   70.37    8.77 
   0   6 -16   78.72    9.47 
   0   6 -16   76.90    8.91 
   0  -6 -16   65.74    8.21 
   0   6 -16   67.78    7.44 
   0  -6 -16   71.21    9.05 
   0   6 -16   70.44    6.52 
   0   6 -16   63.92    7.02 
   0   6 -16   70.16    6.45 
   0   6  17   87.42   14.59 
   0  -6  17   82.30    9.12 
   0   6  17   88.12   12.14 
   0   6  17  102.22   10.31 
   0  -6  17   74.09   10.03 
   0   6  17  109.66   11.86 
   0  -6  17   87.56   12.07 
   0  -6  17   70.86    8.84 
   0   6  17   80.47    9.12 
   0   6  17   78.51    9.68 
   0  -6 -17  100.33   10.87 
   0  -6 -17   82.79    8.00 
   0   6 -17   99.07    9.47 
   0   6 -17   75.63    6.95 
   0   6 -17   83.14    9.61 
   0   6 -17   79.21    9.47 
   0   6 -17   72.83    7.58 
   0   6 -17   76.19    9.19 
   0  -6  18  223.81   27.01 
   0   6  18  226.48   25.75 
   0  -6  18  272.08   30.31 
   0   6  18  210.69   25.54 
   0   6  18  260.37   26.66 
   0  -6  18  230.83   23.64 
   0   6  18  203.89   21.12 
   0   6  18  222.55   29.26 
   0  -6  18  194.63   21.19 
   0   6  18  235.25   28.20 
   0  -6 -18  235.81   23.64 
   0   6 -18  216.30   22.03 
   0  -6 -18  227.11   23.57 
   0   6 -18  222.48   22.45 
   0   6 -18  195.89   20.07 
   0   6 -18  219.46   21.82 
   0   6 -18  243.67   23.22 
   0  -6  19   54.09    7.23 
   0  -6  19   71.35    8.70 
   0   6  19   74.86    9.12 
   0   6  19   76.55    9.75 
   0  -6  19   95.98   12.00 
   0   6 -19   73.81    7.86 
   0  -6 -19   72.69    6.24 
   0  -6 -19   71.77    8.00 
   0   6 -19   72.90    7.58 
   0   6 -19   77.95    8.14 
   0  -6 -19   70.51    7.58 
   0  -6  20  201.08   24.77 
   0  -6  20  313.55   34.10 
   0   6  20  275.38   30.52 
   0   6  20  205.29   28.27 
   0   6  20  280.29   30.38 
   0   6 -20  274.05   27.43 
   0   6 -20  276.71   27.64 
   0   6 -20  259.17   26.24 
   0  -6 -20  299.45   28.91 
   0  -6 -20  277.84   28.27 
   0   7   0    0.14    0.56 
   0   7   0    0.00    0.28 
   0  -7   0    0.28    0.63 
   0   7   0    1.33    0.77 
   0   7   0    0.77    0.91 
   0  -7   0    0.91    0.77 
   0   7   0    0.00    0.35 
   0   7   0    0.21    1.05 
   0   7   0    0.28    0.56 
   0   7   0    0.56    0.42 
   0   7   0    0.07    0.63 
   0   7   0    0.70    1.82 
   0   7   1 1066.79  135.76 
   0  -7   1  836.10  102.72 
   0   7   1 1314.39  153.09 
   0   7   1  937.91  118.01 
   0   7   1  894.76  107.77 
   0   7   1  827.26  110.29 
   0   7   1  817.02   99.63 
   0   7   1  881.64  109.03 
   0   7   1 1159.19  135.83 
   0   7   1  866.55  110.99 
   0   7   1 1160.88  136.88 
   0   7   1  726.23   90.09 
   0   7   1  865.99  103.42 
   0  -7   1 1095.70  133.73 
   0   7   1  862.62  111.13 
   0   7   1 1020.20  120.82 
   0   7   1  986.46  131.27 
   0  -7  -1  875.53  107.98 
   0   7  -1 1049.11  131.69 
   0   7  -1  869.29  104.33 
   0   7  -1  864.17  102.01 
   0   7  -1  888.09  106.64 
   0   7  -1  957.76  121.73 
   0   7  -1 1172.59  139.48 
   0   7  -1  920.65  111.27 
   0   7  -1 1087.70  127.62 
   0   7  -1  834.07  106.64 
   0   7  -1  952.43  112.05 
   0   7  -1  873.29  105.66 
   0   7  -1  854.98  102.93 
   0   7  -1  881.43  115.55 
   0   7   2   56.76    5.05 
   0   7   2   69.18    5.40 
   0   7   2   51.43    5.19 
   0   7   2   49.81    6.74 
   0  -7   2   37.54    4.42 
   0  -7   2   54.02    5.61 
   0   7   2   61.95    4.77 
   0   7   2   42.10    4.49 
   0   7   2   56.83    4.56 
   0   7   2   44.06    4.14 
   0   7   2   40.20    5.33 
   0   7   2   55.71    4.63 
   0   7   2   41.04    5.40 
   0   7   2   56.55    5.68 
   0   7   2   50.31    8.91 
   0   7   2   49.74    4.49 
   0   7  -2   72.13    5.47 
   0   7  -2   60.97    6.88 
   0  -7  -2   46.66    5.05 
   0   7  -2   66.30    5.33 
   0  -7  -2   50.02    6.81 
   0   7  -2   47.92    4.98 
   0   7  -2   43.57    5.68 
   0   7  -2   53.32    4.70 
   0   7  -2   41.25    3.93 
   0   7  -2   49.46    5.12 
   0   7  -2   51.15    5.05 
   0   7  -2   54.16    7.93 
   0   7  -2   43.08    3.72 
   0   7  -2   51.22    5.05 
   0   7   3   54.87    7.30 
   0   7   3   59.15    5.40 
   0   7   3   75.00    5.82 
   0   7   3   53.67    5.68 
   0   7   3   45.88    7.58 
   0   7   3   63.21    4.98 
   0  -7   3   67.42    6.60 
   0   7   3   50.87    4.21 
   0   7   3   50.09    6.24 
   0   7   3   52.90    6.45 
   0   7   3   49.25    5.19 
   0   7   3   56.76    4.42 
   0   7   3   48.76    4.56 
   0  -7   3   56.69    5.89 
   0   7  -3   35.15    5.05 
   0   7  -3   51.01    4.49 
   0   7  -3   51.15    4.84 
   0   7  -3   52.20    5.40 
   0   7  -3   53.81    4.84 
   0   7  -3   54.23    5.12 
   0   7  -3   50.80    4.63 
   0   7  -3   52.90    5.40 
   0  -7  -3   57.04    7.16 
   0   7  -3   57.39    4.56 
   0   7  -3   48.76    5.96 
   0  -7  -3   54.23    5.47 
   0   7  -3   48.13    7.44 
   0   7  -3   54.58    5.47 
   0   7  -3   48.62    4.63 
   0   7   4  274.19   26.94 
   0   7   4  285.06   31.01 
   0   7   4  232.58   22.73 
   0   7   4  244.58   28.13 
   0  -7   4  326.04   34.03 
   0   7   4  321.62   30.87 
   0  -7   4  315.09   32.13 
   0   7   4  337.89   38.73 
   0   7   4  398.37   36.34 
   0   7   4  256.16   33.96 
   0   7   4  432.26   44.62 
   0   7   4  255.74   28.34 
   0   7   4  376.62   34.52 
   0   7   4  264.29   27.57 
   0   7   4  319.72   30.10 
   0   7  -4  382.80   39.57 
   0   7  -4  263.94   26.31 
   0  -7  -4  300.08   32.55 
   0  -7  -4  300.15   32.84 
   0   7  -4  287.80   32.62 
   0   7  -4  270.96   27.92 
   0   7  -4  343.30   38.17 
   0   7  -4  275.59   27.08 
   0   7  -4  297.20   29.54 
   0   7  -4  391.92   35.78 
   0   7  -4  292.71   27.78 
   0   7  -4  262.89   25.05 
   0   7  -4  245.98   23.85 
   0   7  -4  296.71   29.05 
   0   7   5  186.21   22.03 
   0   7   5  212.38   24.07 
   0   7   5  169.51   16.07 
   0   7   5  311.02   27.36 
   0   7   5  225.36   22.10 
   0   7   5  334.03   29.82 
   0   7   5  233.56   21.54 
   0   7   5  211.46   23.15 
   0  -7   5  230.13   25.47 
   0   7   5  224.09   24.21 
   0  -7   5  267.31   26.24 
   0   7   5  221.57   20.56 
   0   7   5  226.06   31.85 
   0   7   5  243.74   23.01 
   0   7  -5  227.53   24.56 
   0   7  -5  269.70   24.91 
   0   7  -5  286.61   26.24 
   0   7  -5  224.58   21.40 
   0   7  -5  226.13   20.77 
   0   7  -5  196.38   18.66 
   0   7  -5  217.71   20.91 
   0  -7  -5  245.84   24.63 
   0  -7  -5  246.61   24.91 
   0   7  -5  214.62   22.24 
   0   7  -5  209.01   26.52 
   0   7  -5  245.07   23.64 
   0   7  -5  210.13   21.40 
   0   7  -5  163.82   15.72 
   0   7  -5  255.24   26.31 
   0  -7   6   49.39    6.52 
   0   7   6   38.31    6.74 
   0   7   6   40.48    4.70 
   0  -7   6   37.11    4.42 
   0   7   6   39.92    4.28 
   0   7   6   43.43    8.14 
   0   7   6   56.06    4.07 
   0   7   6   38.45    3.23 
   0   7   6   45.25    5.75 
   0   7   6   51.57    5.33 
   0   7   6   38.10    7.44 
   0   7   6   57.88    5.82 
   0   7   6   34.66    3.72 
   0   7  -6   39.43    6.88 
   0   7  -6   43.01    4.07 
   0  -7  -6   42.73    5.75 
   0   7  -6   39.50    4.42 
   0   7  -6   38.10    4.07 
   0   7  -6   45.88    4.70 
   0   7  -6   37.47    5.89 
   0   7  -6   61.60    5.61 
   0   7  -6   34.45    5.26 
   0  -7  -6   50.59    6.31 
   0   7  -6   40.76    4.21 
   0   7  -6   39.36    4.42 
   0  -7   7   92.61   11.09 
   0   7   7   90.72    8.91 
   0   7   7   89.10   12.77 
   0  -7   7   85.95    9.40 
   0   7   7   94.16   12.98 
   0   7   7  103.56   10.38 
   0   7   7   87.77   16.35 
   0   7   7  135.13   10.52 
   0   7   7   94.58   10.73 
   0   7   7   87.42   10.73 
   0   7   7   78.23    8.63 
   0   7   7   88.40    7.65 
   0  -7  -7  126.50   13.12 
   0   7  -7   98.58    8.28 
   0   7  -7   84.61   10.10 
   0   7  -7  135.90   10.45 
   0   7  -7   94.44    8.77 
   0   7  -7   88.12    8.63 
   0   7  -7   82.23    7.58 
   0   7  -7   94.37    8.28 
   0   7  -7   74.93   10.59 
   0   7  -7   89.17    9.19 
   0   7  -7   97.59    9.54 
   0   7  -7  107.42   10.10 
   0  -7  -7   96.33   10.87 
   0   7  -7   88.82    9.33 
   0   7  -7   83.28    8.42 
   0  -7   8  720.41   89.88 
   0   7   8  800.39  105.38 
   0   7   8  857.71   98.51 
   0   7   8  704.55   87.63 
   0   7   8  904.79  100.54 
   0  -7   8  677.54   86.37 
   0   7   8  499.54   60.83 
   0   7   8  954.11  109.38 
   0   7   8  736.69   87.07 
   0   7   8  626.46   81.60 
   0   7   8  703.15  102.57 
   0   7   8  690.87   91.21 
   0   7   8  471.13   57.25 
   0   7  -8  647.51   86.65 
   0   7  -8  732.83   85.25 
   0  -7  -8  807.90  100.82 
   0   7  -8  685.75   86.93 
   0  -7  -8  936.08  112.05 
   0   7  -8  707.01   82.02 
   0   7  -8  737.81   88.19 
   0   7  -8  642.46   75.98 
   0   7  -8 1044.76  125.38 
   0   7  -8  665.96   78.93 
   0   7  -8  834.84   95.63 
   0   7  -8  825.23   95.21 
   0   7  -8  944.15  108.05 
   0   7  -8  735.63   84.54 
   0   7   9   64.41    5.47 
   0   7   9   46.10    6.88 
   0   7   9   46.03   11.93 
   0   7   9   29.54    6.24 
   0   7   9   33.54    4.28 
   0   7   9   45.81    6.52 
   0  -7   9   44.20    7.09 
   0   7   9   32.20    4.77 
   0  -7   9   49.39    4.84 
   0   7   9   73.39    5.61 
   0   7   9   41.11    7.37 
   0  -7   9   64.13    7.37 
   0   7   9   50.66    9.68 
   0   7   9   54.16    5.54 
   0   7  -9   43.78    6.60 
   0   7  -9   43.64    6.10 
   0   7  -9   49.88    5.68 
   0  -7  -9   40.20    5.12 
   0   7  -9   48.76    5.89 
   0  -7  -9   50.45    7.09 
   0   7  -9   45.67    5.05 
   0   7  -9   38.38    4.07 
   0   7  -9   50.73    5.33 
   0   7  -9   45.67    4.56 
   0   7  -9   42.10    5.75 
   0   7  -9   47.43    4.56 
   0   7  -9   41.54    9.05 
   0   7  10  324.07   36.48 
   0  -7  10  288.78   37.11 
   0   7  10  299.80   46.38 
   0   7  10  387.85   49.95 
   0  -7  10  340.00   40.48 
   0   7  10  319.30   36.69 
   0   7  10  324.21   33.82 
   0   7  10  486.98   48.13 
   0  -7  10  359.64   35.99 
   0   7  10  285.34   32.20 
   0   7  10  319.23   41.46 
   0   7  10  319.65   38.17 
   0  -7 -10  315.58   31.36 
   0   7 -10  317.90   33.61 
   0   7 -10  310.32   32.76 
   0   7 -10  289.34   31.29 
   0   7 -10  252.51   26.17 
   0   7 -10  295.24   36.83 
   0   7 -10  314.74   32.98 
   0  -7 -10  365.68   41.68 
   0   7 -10  274.68   31.71 
   0   7 -10  366.52   36.62 
   0   7 -10  286.89   36.83 
   0   7 -10  334.81   36.55 
   0  -7 -10  291.87   34.94 
   0   7  11  164.53   15.22 
   0   7  11  106.99   12.35 
   0   7  11  111.70   13.54 
   0   7  11  116.61   14.17 
   0   7  11   83.28   11.16 
   0   7  11  106.29   10.31 
   0   7  11  118.36   17.75 
   0  -7  11  115.27   13.19 
   0  -7  11  141.79   12.56 
   0   7  11  110.85   18.31 
   0  -7  11   99.98   16.28 
   0   7  11  114.01   13.19 
   0   7 -11  105.10   10.17 
   0  -7 -11  107.98    9.61 
   0   7 -11   97.87   12.14 
   0   7 -11  109.87   10.45 
   0   7 -11  107.14   12.70 
   0  -7 -11  107.84   13.89 
   0   7 -11  108.89   11.37 
   0   7 -11  123.97   11.02 
   0   7 -11  126.43   11.72 
   0   7 -11   92.19    9.33 
   0   7 -11   94.65   11.93 
   0  -7  12  252.37   33.96 
   0  -7  12  255.45   30.66 
   0   7  12  222.76   27.43 
   0   7  12  207.61   22.66 
   0   7  12  189.29   23.64 
   0   7  12  264.79   35.78 
   0   7  12  271.45   33.68 
   0  -7  12  208.38   21.89 
   0   7  12  248.09   24.21 
   0   7  12  229.64   27.29 
   0   7  12  289.06   28.63 
   0  -7  12  235.88   24.91 
   0   7 -12  212.10   25.54 
   0  -7 -12  206.76   21.33 
   0   7 -12  338.66   32.27 
   0   7 -12  214.20   28.06 
   0   7 -12  232.02   23.99 
   0   7 -12  192.24   21.33 
   0  -7 -12  256.37   30.31 
   0   7 -12  204.80   21.75 
   0   7 -12  232.51   23.15 
   0   7 -12  241.49   24.56 
   0   7 -12  223.39   22.10 
   0   7  13  386.09   45.25 
   0   7  13  437.94   54.02 
   0   7  13  405.04   50.73 
   0   7  13  400.90   59.78 
   0  -7  13  435.77   48.97 
   0   7  13  361.26   55.85 
   0   7  13  396.27   49.39 
   0   7  13  383.64   43.99 
   0   7  13  484.25   52.90 
   0  -7  13  398.65   45.74 
   0   7  13  423.00   49.88 
   0  -7  13  469.72   64.55 
   0   7 -13  330.74   37.68 
   0  -7 -13  409.60   52.97 
   0   7 -13  411.84   45.18 
   0  -7 -13  387.85   42.45 
   0   7 -13  376.97   40.83 
   0   7 -13  420.47   45.67 
   0   7 -13  484.67   61.04 
   0   7 -13  405.67   53.18 
   0   7 -13  313.20   35.08 
   0   7 -13  417.17   45.46 
   0   7 -13  363.71   40.76 
   0  -7  14  134.64   16.56 
   0   7  14  129.94   15.44 
   0   7  14  142.57   16.14 
   0   7  14  153.65   17.96 
   0   7  14  129.10   19.29 
   0   7  14  142.99   20.91 
   0   7  14  114.22   15.44 
   0   7  14  151.55   15.15 
   0  -7  14  123.55   14.10 
   0   7 -14  135.62   15.44 
   0  -7 -14  146.78   15.37 
   0   7 -14   92.89   11.37 
   0   7 -14  212.03   17.89 
   0   7 -14  134.08   15.29 
   0   7 -14  134.64   14.10 
   0   7 -14  112.75   13.68 
   0   7 -14  137.87   12.70 
   0  -7  15    3.65    3.23 
   0   7  15    3.72    2.67 
   0   7  15    3.79    4.07 
   0   7  15    3.44    2.88 
   0   7  15    5.54    2.95 
   0   7  15    3.44    2.03 
   0   7  15    3.23    4.70 
   0  -7  15    6.24    2.39 
   0   7 -15    4.00    1.82 
   0   7 -15    4.28    1.12 
   0   7 -15    4.70    2.60 
   0   7 -15    4.28    1.26 
   0   7 -15    3.72    1.12 
   0  -7 -15    4.84    1.47 
   0   7 -15    4.98    1.61 
   0   7 -15    4.77    1.61 
   0  -7  16  194.49   20.91 
   0   7  16  156.11   18.24 
   0  -7  16  163.33   17.54 
   0  -7  16  170.00   20.56 
   0   7  16  158.35   21.05 
   0   7  16  165.16   17.05 
   0   7  16  179.05   21.12 
   0   7  16  164.95   20.91 
   0   7  16  182.84   21.40 
   0   7 -16  158.07   17.40 
   0   7 -16  193.92   18.24 
   0   7 -16  139.06   13.26 
   0  -7 -16  168.24   17.96 
   0  -7 -16  176.52   18.59 
   0   7 -16  152.88   16.98 
   0   7 -16  170.42   16.98 
   0   7 -16  168.24   16.63 
   0   7  17  140.67   15.86 
   0   7  17  147.27   17.47 
   0   7  17  138.64   15.08 
   0   7  17  139.76   18.66 
   0   7  17  154.56   17.40 
   0  -7  17  153.72   18.38 
   0  -7  17  148.18   16.84 
   0   7  17  159.76   17.33 
   0  -7  17  150.00   17.26 
   0  -7 -17  146.71   14.10 
   0   7 -17  197.43   17.12 
   0   7 -17  145.09   15.44 
   0  -7 -17  144.88   15.22 
   0   7 -17  154.42   14.10 
   0   7 -17  140.18   15.08 
   0   7 -17  141.79   14.03 
   0   7  18   58.86    9.40 
   0  -7  18   42.66    6.03 
   0  -7  18   60.69    6.31 
   0   7  18   45.96    5.19 
   0   7  18   51.71    8.42 
   0   7  18   49.18    6.88 
   0  -7  18   57.39    7.16 
   0   7 -18   57.67    5.61 
   0   7 -18   58.51    6.45 
   0  -7 -18   51.85    6.17 
   0  -7 -18   54.94    6.10 
   0   7 -18   58.58    6.31 
   0  -7  19  183.82   21.54 
   0   7  19  192.94   21.75 
   0   7  19  195.75   21.54 
   0  -7  19  207.68   20.56 
   0   7 -19  196.45   19.29 
   0  -7 -19  200.52   18.80 
   0   7 -19  198.48   19.86 
   0  -7 -19  186.63   17.26 
   0   7 -19  211.18   21.05 
   0  -7 -19  179.12   18.87 
   0   8   0  880.44  111.63 
   0  -8   0  603.45   76.40 
   0   8   0  694.80   81.95 
   0   8   0 1115.48  125.80 
   0   8   0  691.01   82.93 
   0   8   0  684.35   80.61 
   0   8   0  815.69   95.07 
   0   8   0  765.66   90.02 
   0   8   0  814.28   93.73 
   0   8   0  816.88   93.80 
   0  -8   0  969.41  114.85 
   0   8   0  835.54  104.75 
   0   8   0  835.75   97.66 
   0   8   0  869.50  110.50 
   0   8   1  129.87   11.79 
   0   8   1  134.08   12.63 
   0   8   1  161.79   20.14 
   0   8   1  148.67   12.98 
   0   8   1  131.97   11.65 
   0   8   1  177.16   19.08 
   0   8   1  143.62   16.21 
   0   8   1  122.64   11.23 
   0   8   1  153.02   13.68 
   0  -8   1  131.06   13.40 
   0   8   1  123.06   11.02 
   0   8   1  132.11   11.65 
   0  -8   1  159.69   16.28 
   0   8   1  144.39   14.59 
   0   8   1  127.90   12.07 
   0   8   1  126.92   14.17 
   0   8   1  131.34   14.38 
   0   8  -1  109.87   14.38 
   0   8  -1  157.23   13.68 
   0   8  -1  140.53   17.40 
   0   8  -1  135.34   13.19 
   0   8  -1  122.57   13.96 
   0  -8  -1  134.78   17.05 
   0   8  -1  139.13   12.56 
   0   8  -1  186.14   15.79 
   0   8  -1  169.37   14.94 
   0   8  -1  173.51   15.01 
   0   8  -1  123.48   11.30 
   0   8  -1  276.64   26.52 
   0  -8  -1  167.75   16.00 
   0  -8  -1  118.43   12.91 
   0   8  -1  146.57   13.05 
   0   8   2  119.13   11.30 
   0   8   2  129.80   13.12 
   0   8   2  130.43   15.72 
   0   8   2  126.36   11.02 
   0   8   2  147.20   16.70 
   0   8   2   90.37    9.05 
   0  -8   2   97.03   10.52 
   0  -8   2  126.57   12.91 
   0   8   2  132.04   11.23 
   0   8   2  125.73   14.38 
   0   8   2  135.27   11.58 
   0   8   2  110.43   10.87 
   0   8   2  115.20   11.30 
   0   8  -2  122.50   11.09 
   0   8  -2  120.75   10.52 
   0   8  -2  139.83   16.77 
   0   8  -2  154.63   14.31 
   0   8  -2  131.20   11.93 
   0   8  -2  177.30   18.10 
   0  -8  -2  156.67   17.68 
   0   8  -2  130.92   16.70 
   0   8  -2  136.74   11.72 
   0  -8  -2  138.85   15.37 
   0   8  -2  151.55   13.47 
   0   8  -2  186.00   15.58 
   0   8  -2  180.03   14.52 
   0  -8  -2  136.67   13.96 
   0   8  -2  131.90   12.77 
   0   8  -2  150.49   13.61 
   0   8   3  301.69   32.20 
   0   8   3  333.89   32.55 
   0   8   3  320.49   31.92 
   0  -8   3  250.47   28.20 
   0   8   3  298.32   36.27 
   0   8   3  309.20   35.22 
   0   8   3  417.24   39.50 
   0   8   3  404.90   44.69 
   0  -8   3  376.48   39.50 
   0   8   3  263.94   26.24 
   0   8   3  366.31   35.99 
   0   8   3  231.11   28.27 
   0   8   3  376.83   36.90 
   0   8   3  327.72   33.89 
   0   8   3  287.80   37.68 
   0   8  -3  284.92   28.70 
   0   8  -3  378.24   37.19 
   0  -8  -3  337.33   37.89 
   0   8  -3  317.69   32.62 
   0   8  -3  314.25   37.68 
   0   8  -3  352.00   34.24 
   0   8  -3  316.70   32.69 
   0   8  -3  410.65   38.45 
   0   8  -3  325.62   33.68 
   0   8  -3  238.76   24.35 
   0   8  -3  324.49   35.15 
   0  -8  -3  304.50   34.73 
   0   8  -3  436.61   41.04 
   0   8  -3  348.42   40.90 
   0   8   4   37.47    3.58 
   0   8   4   36.55    4.49 
   0   8   4   40.69    4.21 
   0   8   4   46.87    6.03 
   0  -8   4   52.13    5.33 
   0   8   4   39.99    4.91 
   0  -8   4   41.18    5.40 
   0   8   4   34.31    7.09 
   0   8   4   37.61    3.79 
   0   8   4   35.22    4.00 
   0   8   4   39.92    3.86 
   0   8   4   37.96    9.89 
   0   8   4   45.46    3.93 
   0   8  -4   37.54    4.91 
   0  -8  -4   41.89    6.17 
   0   8  -4   47.64    3.93 
   0   8  -4   39.36    4.14 
   0   8  -4   35.22    3.37 
   0   8  -4   46.17    7.86 
   0   8  -4   47.99    4.14 
   0   8  -4   43.22    7.30 
   0   8  -4   40.48    4.28 
   0   8  -4   45.74    4.84 
   0   8  -4   38.17    4.77 
   0   8  -4   59.22    6.67 
   0   8   5  115.06    9.54 
   0   8   5  112.96   13.26 
   0   8   5  134.22   13.40 
   0   8   5  115.98   12.77 
   0   8   5   94.93   15.01 
   0   8   5   90.72    8.35 
   0   8   5  126.57   12.35 
   0   8   5  123.13   10.87 
   0   8   5   87.56   10.10 
   0  -8   5  177.79   17.19 
   0   8   5  109.24   11.58 
   0  -8   5  116.54   13.47 
   0   8  -5  128.04   16.00 
   0   8  -5  114.85   10.10 
   0   8  -5  120.96   12.21 
   0   8  -5  103.42   10.10 
   0   8  -5  105.03   10.45 
   0   8  -5  114.36   10.59 
   0   8  -5  101.24   10.03 
   0   8  -5  126.71   11.51 
   0   8  -5  119.76   12.35 
   0   8  -5   97.10   12.42 
   0   8  -5  107.14    9.68 
   0  -8  -5  123.97   13.96 
   0   8  -5  105.10   11.44 
   0  -8  -5  122.01   13.47 
   0  -8   6  247.88   27.43 
   0   8   6  226.41   21.26 
   0   8   6  208.10   20.28 
   0   8   6  220.16   20.28 
   0   8   6  194.20   23.50 
   0   8   6  276.36   24.49 
   0   8   6  224.51   28.13 
   0   8   6  213.08   23.29 
   0   8   6  211.60   22.73 
   0   8   6  205.43   18.94 
   0  -8   6  245.42   26.59 
   0   8  -6  194.98   18.66 
   0   8  -6  219.88   21.33 
   0   8  -6  182.98   20.56 
   0   8  -6  211.67   22.73 
   0   8  -6  225.92   21.40 
   0   8  -6  192.31   25.89 
   0  -8  -6  218.69   23.01 
   0   8  -6  267.73   25.33 
   0   8  -6  206.27   23.85 
   0   8  -6  217.85   20.42 
   0   8  -6  197.64   21.40 
   0  -8  -6  246.61   27.08 
   0   8  -6  163.26   16.77 
   0   8  -6  206.76   19.64 
   0   8   7   92.40   13.12 
   0   8   7  102.86   13.05 
   0  -8   7  118.78   14.03 
   0   8   7   97.87   10.10 
   0   8   7  105.17   13.68 
   0   8   7  108.26   11.37 
   0   8   7  100.96   11.30 
   0   8   7   87.70    8.56 
   0   8   7   79.63   18.59 
   0   8   7  121.66   10.10 
   0   8   7   83.35    8.56 
   0   8  -7   95.14    9.68 
   0   8  -7  107.91    9.61 
   0   8  -7   96.47   11.30 
   0  -8  -7   99.84   11.09 
   0   8  -7   89.45    8.56 
   0  -8  -7  104.40   11.09 
   0   8  -7  117.31   15.22 
   0   8  -7  124.53   10.52 
   0   8  -7   98.29   11.30 
   0   8  -7  106.85   11.44 
   0   8  -7  108.33    9.33 
   0   8  -7   84.26   14.24 
   0   8  -7   98.72    9.12 
   0  -8   8  163.68   17.26 
   0   8   8  149.79   14.38 
   0   8   8  142.71   15.08 
   0   8   8  117.17   10.45 
   0   8   8  164.46   14.38 
   0   8   8  121.31   16.00 
   0   8   8  173.79   18.03 
   0   8   8  129.80   15.65 
   0   8   8  133.73   15.29 
   0   8   8  135.76   18.52 
   0  -8   8  129.10   14.80 
   0   8  -8  122.85   19.01 
   0   8  -8  165.37   15.44 
   0   8  -8  125.03   13.61 
   0   8  -8  131.20   14.73 
   0  -8  -8  115.62   13.68 
   0   8  -8  124.96   12.28 
   0   8  -8  142.29   13.12 
   0   8  -8  142.92   13.54 
   0   8  -8  127.41   14.66 
   0   8  -8  134.99   13.05 
   0   8  -8  109.31   15.65 
   0  -8  -8  132.88   14.17 
   0   8   9  422.37   46.03 
   0   8   9  367.71   42.31 
   0   8   9  291.66   33.47 
   0   8   9  374.31   41.39 
   0  -8   9  307.51   38.80 
   0   8   9  423.56   47.08 
   0   8   9  335.65   43.08 
   0  -8   9  304.78   31.92 
   0   8   9  313.13   33.61 
   0   8   9  349.68   45.39 
   0  -8   9  322.67   38.24 
   0   8   9  255.59   33.19 
   0   8  -9  404.55   43.78 
   0   8  -9  336.77   36.55 
   0   8  -9  438.22   43.92 
   0   8  -9  488.25   48.55 
   0   8  -9  347.51   37.11 
   0  -8  -9  343.30   39.43 
   0   8  -9  417.81   50.09 
   0   8  -9  358.10   37.33 
   0   8  -9  328.63   33.61 
   0   8  -9  551.11   53.95 
   0   8  -9  283.31   38.31 
   0  -8  10   16.42    5.54 
   0   8  10   13.75    3.16 
   0   8  10   21.96    4.42 
   0   8  10   19.50    3.23 
   0   8  10   17.40   10.66 
   0  -8  10   12.98    2.39 
   0   8  10   24.49    6.60 
   0   8  10   32.84    5.12 
   0   8  10   16.21    5.19 
   0   8  10   15.72    5.40 
   0  -8  10   16.70    3.86 
   0   8  10   16.98    4.21 
   0   8  10   19.86    5.89 
   0   8 -10   19.08    3.79 
   0   8 -10   16.56    3.93 
   0   8 -10   16.07    2.53 
   0   8 -10   17.68    4.00 
   0  -8 -10   15.15    3.30 
   0  -8 -10   14.03    2.17 
   0   8 -10   16.56    2.60 
   0   8 -10   14.17    4.14 
   0   8 -10   21.26    2.32 
   0   8 -10   16.70    2.74 
   0   8 -10   19.43    3.93 
   0   8  11  125.24   16.28 
   0   8  11  180.73   22.45 
   0  -8  11  172.59   27.01 
   0   8  11  213.99   21.33 
   0   8  11  209.71   24.35 
   0   8  11  181.58   25.33 
   0   8  11  181.65   21.40 
   0   8  11  192.24   24.56 
   0   8  11  178.49   20.49 
   0  -8  11  177.58   18.38 
   0  -8  11  183.82   23.92 
   0   8 -11  169.79   18.10 
   0   8 -11  225.43   20.56 
   0   8 -11  194.56   20.00 
   0   8 -11  177.58   20.35 
   0   8 -11  201.99   27.01 
   0   8 -11  179.19   18.38 
   0   8 -11  175.12   16.56 
   0  -8 -11  190.21   21.82 
   0   8 -11  177.72   20.35 
   0   8 -11  179.05   19.50 
   0   8 -11  168.46   25.47 
   0   8  12  280.57   29.61 
   0  -8  12  290.46   30.94 
   0   8  12  263.38   30.66 
   0   8  12  263.38   40.34 
   0   8  12  271.31   30.10 
   0   8  12  259.66   48.13 
   0   8  12  286.26   37.61 
   0  -8  12  289.27   30.24 
   0   8  12  293.34   34.24 
   0   8  12  376.34   37.68 
   0  -8  12  265.07   34.94 
   0   8  12  185.64   24.07 
   0   8 -12  230.55   25.33 
   0   8 -12  208.45   22.87 
   0   8 -12  195.54   21.75 
   0   8 -12  273.56   30.17 
   0   8 -12  243.67   24.35 
   0   8 -12  256.16   27.78 
   0   8 -12  274.12   28.06 
   0  -8 -12  245.14   29.61 
   0   8 -12  267.45   33.12 
   0   8  13   44.90    9.33 
   0   8  13   33.47    8.07 
   0   8  13   32.62    4.70 
   0   8  13   32.98    6.31 
   0  -8  13   34.80    5.68 
   0  -8  13   38.52    5.12 
   0   8  13   32.34    7.65 
   0   8  13   24.77    5.40 
   0   8  13   30.10    5.68 
   0   8 -13   34.31    3.93 
   0   8 -13   38.66    5.75 
   0   8 -13   26.52    3.86 
   0   8 -13   39.08    4.77 
   0   8 -13   36.06    3.79 
   0   8 -13   36.41    3.79 
   0   8 -13   40.34    5.96 
   0  -8 -13   35.08    4.98 
   0  -8  14  108.89   12.70 
   0   8  14  107.06   14.73 
   0  -8  14  114.92   11.58 
   0   8  14  103.56   11.79 
   0   8  14   91.98   11.51 
   0   8  14  103.91   11.51 
   0   8  14  112.54   13.75 
   0   8  14  106.43   12.84 
   0   8 -14   76.83    8.84 
   0   8 -14  104.05   10.31 
   0  -8 -14   79.63    8.35 
   0   8 -14  107.84   11.86 
   0   8 -14  102.36    9.68 
   0   8 -14  137.73   12.07 
   0   8 -14   78.93   10.24 
   0   8 -14  107.91    9.75 
   0   8  15  164.95   17.96 
   0   8  15  151.55   20.14 
   0   8  15  164.67   22.38 
   0   8  15  155.83   18.45 
   0   8  15  143.83   18.24 
   0  -8  15  163.05   18.59 
   0   8  15  166.98   17.26 
   0   8 -15  198.13   17.47 
   0   8 -15  144.39   14.94 
   0   8 -15  137.30   14.24 
   0   8 -15  142.57   13.33 
   0  -8 -15  149.72   15.72 
   0   8 -15  160.95   17.12 
   0   8 -15  156.18   16.84 
   0   8 -15  141.86   14.73 
   0   8  16   98.72   11.93 
   0  -8  16  111.84   13.96 
   0  -8  16  125.38   12.56 
   0   8  16  121.17   13.75 
   0   8  16  114.36   15.01 
   0   8  16  115.55   14.24 
   0   8  16  132.88   17.54 
   0   8 -16   95.98    9.54 
   0   8 -16  119.48   12.56 
   0   8 -16  143.20   12.91 
   0  -8 -16   99.28   11.02 
   0   8 -16  124.18   12.98 
   0   8 -16  122.08   11.72 
   0  -8 -16  120.54   11.30 
   0   8 -16  121.10   11.79 
   0  -8  17   57.11    7.16 
   0   8  17   58.79    8.63 
   0  -8  17   62.09    8.42 
   0   8  17   55.15    7.23 
   0   8  17   50.45    7.51 
   0   8  17   49.46    5.61 
   0   8  17   67.99    9.68 
   0   8 -17   59.29    6.45 
   0   8 -17   57.88    5.68 
   0   8 -17   60.76    6.60 
   0   8 -17   63.64    5.96 
   0   8 -17   49.53    4.49 
   0   8 -17   51.92    4.56 
   0  -8 -17   51.15    5.96 
   0  -8 -17   59.85    6.52 
   0   8  18  210.55   20.14 
   0   8  18  165.02   16.28 
   0  -8  18  149.86   16.56 
   0   8  18  148.18   15.58 
   0  -8  18  145.37   15.51 
   0   8  18  153.51   16.49 
   0   8 -18  151.34   15.01 
   0  -8 -18  145.93   13.75 
   0   8 -18  151.69   14.17 
   0   8 -18  144.60   13.89 
   0   8 -18  142.36   12.98 
   0  -8 -18  160.18   15.51 
   0   9   0    0.07    0.56 
   0   9   0    0.56    0.98 
   0   9   0    0.63    0.77 
   0  -9   0    0.49    1.54 
   0   9   0    0.77    0.84 
   0   9   0    0.14    0.77 
   0   9   0    0.21    0.56 
   0   9   0    0.56    0.84 
   0   9   0    0.98    0.91 
   0   9   0    1.40    1.19 
   0   9   1  138.57   16.70 
   0   9   1  140.60   13.47 
   0   9   1  151.55   14.24 
   0  -9   1  159.69   16.77 
   0   9   1  171.96   15.01 
   0   9   1  170.35   15.01 
   0   9   1  154.14   14.73 
   0  -9   1  141.79   17.40 
   0   9   1  159.69   14.52 
   0   9   1  147.34   13.89 
   0   9   1  143.06   13.54 
   0   9   1  149.72   16.07 
   0   9  -1  192.10   16.00 
   0   9  -1  155.69   18.59 
   0  -9  -1  151.97   20.14 
   0   9  -1  191.19   17.05 
   0   9  -1  145.44   14.52 
   0   9  -1  101.80   13.89 
   0   9  -1  155.90   14.59 
   0   9  -1  135.34   12.07 
   0   9  -1  134.29   13.68 
   0  -9  -1  190.28   21.05 
   0   9  -1  173.86   16.49 
   0   9   2  167.89   17.89 
   0   9   2  189.99   23.50 
   0   9   2  171.05   16.84 
   0   9   2  187.19   16.63 
   0   9   2  225.85   20.28 
   0   9   2  158.00   15.37 
   0   9   2  206.13   23.15 
   0   9   2  183.12   17.19 
   0   9   2  208.24   18.52 
   0   9   2  153.23   16.63 
   0   9   2  178.35   15.86 
   0  -9   2  143.76   17.05 
   0  -9  -2  165.58   20.35 
   0   9  -2  201.64   21.61 
   0   9  -2  172.03   17.12 
   0   9  -2  153.44   15.86 
   0   9  -2  168.67   16.77 
   0   9  -2  151.13   20.77 
   0   9  -2  189.15   22.80 
   0   9  -2  155.55   14.52 
   0   9  -2  187.47   17.54 
   0   9  -2  153.72   14.52 
   0  -9  -2  151.41   18.38 
   0   9  -2  165.93   15.44 
   0   9   3   79.84    9.33 
   0   9   3  114.29   10.87 
   0   9   3  106.01   10.03 
   0   9   3   93.10   11.65 
   0   9   3  101.10    9.40 
   0   9   3   98.86    8.21 
   0   9   3  121.73    9.68 
   0   9   3   88.26    8.00 
   0  -9   3   94.79   11.79 
   0   9   3   70.65   10.03 
   0   9  -3   93.52    9.89 
   0  -9  -3   88.82   10.24 
   0   9  -3  137.80   15.58 
   0   9  -3  116.19   10.10 
   0   9  -3  105.03   10.87 
   0   9  -3   87.98    9.33 
   0   9  -3   89.31    9.12 
   0   9  -3   84.61    8.07 
   0   9  -3   81.53    8.49 
   0   9  -3   87.21   13.40 
   0   9  -3  120.89   10.38 
   0   9  -3   90.93    8.00 
   0   9   4  217.50   24.28 
   0   9   4  337.61   31.85 
   0   9   4  351.36   32.41 
   0   9   4  287.87   27.01 
   0   9   4  238.69   24.63 
   0   9   4  188.38   18.38 
   0  -9   4  212.59   23.64 
   0   9   4  205.22   19.50 
   0  -9   4  186.42   22.87 
   0   9   4  194.84   24.77 
   0   9  -4  168.53   22.03 
   0  -9  -4  240.09   25.75 
   0   9  -4  344.28   31.15 
   0   9  -4  229.21   23.08 
   0   9  -4  231.81   23.92 
   0   9  -4  247.81   24.35 
   0   9  -4  224.30   26.66 
   0   9  -4  218.06   20.70 
   0   9  -4  215.04   21.26 
   0   9  -4  267.52   25.05 
   0  -9  -4  261.00   28.49 
   0   9  -4  215.18   20.70 
   0   9  -4  245.49   31.08 
   0   9   5  319.93   29.26 
   0   9   5  290.25   27.92 
   0   9   5  310.88   29.05 
   0   9   5  190.98   27.57 
   0   9   5  232.37   26.24 
   0   9   5  218.41   24.63 
   0  -9   5  346.80   37.33 
   0  -9   5  244.23   27.15 
   0   9   5  204.59   22.73 
   0   9   5  255.67   24.07 
   0   9   5  251.53   28.13 
   0   9   5  193.43   29.61 
   0   9  -5  281.76   27.15 
   0   9  -5  275.52   26.03 
   0   9  -5  222.55   22.94 
   0   9  -5  254.12   26.80 
   0   9  -5  197.50   27.78 
   0   9  -5  266.54   25.61 
   0   9  -5  220.80   21.40 
   0   9  -5  266.75   27.01 
   0   9  -5  222.55   21.96 
   0   9  -5  231.18   29.75 
   0  -9  -5  209.22   24.35 
   0   9  -5  214.13   24.07 
   0  -9  -5  235.81   26.73 
   0   9   6   72.48   10.80 
   0   9   6   63.21    5.89 
   0  -9   6   99.98   11.72 
   0   9   6   66.23    6.10 
   0   9   6   85.88    9.54 
   0   9   6   92.61    9.96 
   0   9   6   67.14    7.58 
   0   9   6   68.13   12.91 
   0   9   6   81.04    8.35 
   0   9  -6   60.62    5.54 
   0   9  -6   70.09    7.58 
   0   9  -6   56.20    6.81 
   0  -9  -6   73.04    9.33 
   0   9  -6   84.54    9.19 
   0   9  -6   81.46    8.98 
   0   9  -6   64.06    7.30 
   0  -9  -6   76.97    8.91 
   0   9  -6   96.26    8.28 
   0   9  -6   73.53    9.33 
   0   9   7  253.70   29.61 
   0   9   7  254.68   32.06 
   0   9   7  415.98   38.80 
   0   9   7  248.79   30.52 
   0   9   7  227.46   22.03 
   0  -9   7  242.97   27.99 
   0   9   7  233.56   27.01 
   0   9   7  200.38   36.76 
   0   9   7  307.58   32.48 
   0   9   7  232.37   28.42 
   0   9   7  381.39   37.19 
   0   9  -7  232.72   24.84 
   0   9  -7  262.96   25.47 
   0  -9  -7  245.21   28.34 
   0   9  -7  324.63   32.48 
   0   9  -7  254.26   27.01 
   0   9  -7  265.00   26.66 
   0   9  -7  239.11   27.29 
   0   9  -7  226.41   22.73 
   0   9  -7  291.45   28.42 
   0   9  -7  201.50   27.78 
   0   9   8  185.15   23.71 
   0   9   8  158.91   22.52 
   0   9   8  160.18   20.84 
   0   9   8  184.24   19.36 
   0   9   8  163.68   19.22 
   0  -9   8  206.41   25.26 
   0  -9   8  206.55   27.08 
   0   9   8  235.53   22.59 
   0   9   8  202.48   18.73 
   0   9   8  177.93   23.36 
   0   9  -8  221.08   20.91 
   0  -9  -8  185.57   20.91 
   0   9  -8  145.51   21.12 
   0   9  -8  171.75   18.59 
   0   9  -8  263.17   23.99 
   0   9  -8  260.01   25.47 
   0   9  -8  175.89   17.68 
   0   9  -8  169.79   18.03 
   0   9  -8  167.19   18.24 
   0   9  -8  196.59   25.61 
   0   9  -8  236.65   21.68 
   0   9   9   13.68    4.14 
   0   9   9   11.79    4.98 
   0   9   9   12.84    3.72 
   0  -9   9   17.68    4.91 
   0   9   9   10.80   10.38 
   0   9   9    9.40    1.61 
   0   9   9   12.00    3.02 
   0   9   9   12.49    3.30 
   0   9   9    9.75    2.10 
   0   9  -9    9.82    5.47 
   0   9  -9    7.65    1.40 
   0  -9  -9   10.17    2.88 
   0   9  -9   17.33    3.23 
   0   9  -9   11.23    2.10 
   0   9  -9   12.49    2.74 
   0   9  -9   13.47    3.23 
   0   9  -9   10.87    3.09 
   0   9  -9   10.52    3.58 
   0   9  -9   10.87    3.44 
   0   9  10  182.00   20.98 
   0   9  10  171.40   23.50 
   0   9  10  178.98   21.89 
   0   9  10  189.85   22.45 
   0   9  10  174.35   27.71 
   0   9  10  226.13   24.28 
   0   9  10  307.02   28.70 
   0   9 -10  172.59   18.03 
   0   9 -10  200.87   20.14 
   0   9 -10  211.60   20.07 
   0   9 -10  245.14   24.21 
   0   9 -10  167.33   17.89 
   0   9 -10  176.52   25.40 
   0   9 -10  186.49   18.45 
   0   9 -10  140.81   15.15 
   0   9 -10  177.37   17.89 
   0  -9 -10  187.26   22.24 
   0   9 -10  157.58   23.22 
   0   9  11  149.58   15.65 
   0   9  11  145.86   16.91 
   0   9  11  115.48   14.73 
   0   9  11  176.52   17.19 
   0   9  11  155.69   15.15 
   0   9  11  139.76   18.87 
   0  -9  11  143.76   15.22 
   0   9 -11  109.73   11.30 
   0   9 -11  146.14   13.68 
   0   9 -11  123.20   14.66 
   0   9 -11  210.13   18.10 
   0   9 -11  134.29   13.82 
   0   9 -11  142.43   15.29 
   0   9 -11  126.22   15.15 
   0   9  12  101.31    9.54 
   0   9  12   68.83    9.12 
   0   9  12   84.68    8.98 
   0   9  12   72.34    8.21 
   0   9  12   61.39    9.40 
   0  -9  12   64.97    7.16 
   0   9  12   83.42   11.93 
   0   9 -12   65.04    6.60 
   0   9 -12   92.82    9.19 
   0  -9 -12   74.09    6.95 
   0   9 -12   68.76    6.95 
   0   9 -12   60.62    8.14 
   0   9 -12   70.79    9.05 
   0   9 -12   64.34    6.95 
   0   9 -12   98.29    9.89 
   0  -9  13  238.69   23.64 
   0   9  13  197.50   23.01 
   0   9  13  204.66   23.99 
   0   9  13  222.90   25.75 
   0   9  13  125.10   15.01 
   0   9  13  209.92   26.03 
   0   9  13  185.29   23.50 
   0   9 -13  200.87   20.28 
   0   9 -13  180.59   17.68 
   0   9 -13  209.01   21.33 
   0   9 -13  166.49   17.47 
   0   9 -13  204.87   21.54 
   0   9 -13  174.14   19.64 
   0  -9 -13  210.34   20.98 
   0   9 -13  219.53   22.03 
   0   9  14  142.57   18.17 
   0   9  14   85.88   12.84 
   0   9  14  153.86   16.56 
   0   9  14  160.88   20.56 
   0   9  14  138.99   16.49 
   0   9  14  135.62   13.40 
   0  -9  14  159.83   16.98 
   0   9 -14  139.48   13.89 
   0   9 -14  142.92   13.68 
   0   9 -14  130.22   13.19 
   0   9 -14  142.08   15.15 
   0  -9 -14  121.31   11.65 
   0   9 -14  108.33   10.52 
   0   9 -14  144.11   15.15 
   0   9 -14  111.91   11.44 
   0  -9  15   82.09    8.49 
   0   9  15   89.24   10.52 
   0   9  15   80.05   11.79 
   0   9  15   67.92   10.10 
   0   9  15   89.52    8.77 
   0  -9  15   87.91   10.87 
   0   9  15   77.18   11.58 
   0   9 -15   88.75    8.56 
   0   9 -15   64.20    7.72 
   0   9 -15   72.13    8.49 
   0  -9 -15   68.62    7.44 
   0   9 -15   99.77    9.12 
   0   9 -15   70.93    7.30 
   0   9 -15   78.30    7.30 
   0  -9  16  126.01   12.42 
   0   9  16  106.15   11.02 
   0   9  16  119.27   13.26 
   0  -9  16  131.83   13.33 
   0   9  16  110.57   11.72 
   0   9  16  121.80   13.61 
   0   9  16  126.29   15.65 
   0   9 -16   82.30    8.84 
   0  -9 -16  117.87   12.07 
   0   9 -16  125.73   11.51 
   0   9 -16  128.53   12.77 
   0  -9 -16  105.80    9.96 
   0   9 -16  119.83   11.09 
   0   9 -16  124.61   12.56 
   0   9 -16   97.31   10.73 
   0   9  17   69.67    9.54 
   0   9  17   64.41    7.93 
   0   9  17   71.42    8.70 
   0   9  17   74.02    8.21 
   0  -9  17   64.69    8.21 
   0  -9  17   77.32    8.35 
   0   9 -17   69.53    6.45 
   0  -9 -17   81.32    7.09 
   0   9 -17   81.11    7.93 
   0   9 -17   84.47    7.51 
   0   9 -17   74.72    6.60 
   0  -9 -17   71.98    7.23 
   0   9 -17   84.82    8.14 
   0  10   0  133.16   12.84 
   0  10   0  143.20   13.61 
   0  10   0  119.20   11.72 
   0  10   0  119.20   14.73 
   0  10   0  131.27   12.35 
   0  10   0  145.93   12.84 
   0  10   0  141.93   13.47 
   0  10   0  149.02   13.96 
   0  10   1   27.64    3.44 
   0  10   1   35.36    3.72 
   0  10   1   22.94    6.67 
   0 -10   1   30.73    6.10 
   0  10   1   26.45    3.30 
   0  10   1   31.15    3.16 
   0  10   1   28.63    3.58 
   0  10   1   35.01    3.09 
   0  10   1   23.92    2.60 
   0  10  -1   28.20    3.37 
   0  10  -1   38.17    4.49 
   0  10  -1   30.94    2.74 
   0  10  -1   31.78    3.37 
   0  10  -1   31.85    4.35 
   0  10  -1   37.26    4.28 
   0  10  -1   38.80    3.58 
   0 -10  -1   23.01    4.21 
   0  10  -1   20.14    2.88 
   0  10   2   48.76    4.84 
   0  10   2   66.51    6.17 
   0  10   2   67.28    6.45 
   0  10   2   65.74    6.95 
   0  10   2   54.87    5.54 
   0  10   2   82.16    7.72 
   0  10   2   56.27    5.12 
   0 -10   2   64.06   11.86 
   0  10   2   60.06    7.93 
   0  10  -2   66.65    7.16 
   0  10  -2   57.60    7.16 
   0  10  -2   57.04    5.75 
   0  10  -2   78.30    7.44 
   0  10  -2   64.76    6.03 
   0  10  -2   64.48    7.09 
   0  10  -2   58.02    5.82 
   0  10  -2   60.27    5.82 
   0  10   3  541.57   60.41 
   0  10   3  519.61   70.44 
   0  10   3  629.55   71.98 
   0  10   3  557.22   69.32 
   0 -10   3  643.86   77.95 
   0  10   3  668.70   71.14 
   0 -10   3  586.05   77.25 
   0  10   3  584.23   64.69 
   0  10   3  413.46   47.78 
   0  10   3  651.37   76.83 
   0  10   3  520.45   57.18 
   0  10  -3  537.01   63.28 
   0  10  -3  728.83   78.72 
   0  10  -3  580.44   63.35 
   0 -10  -3  582.96   72.83 
   0  10  -3  597.84   65.11 
   0  10  -3  433.03   50.59 
   0  10  -3  617.55   70.93 
   0 -10  -3  542.34   70.65 
   0  10  -3  614.61   69.74 
   0  10  -3  623.73   68.34 
   0  10   4  217.01   24.28 
   0  10   4  157.16   16.70 
   0  10   4  252.09   22.73 
   0 -10   4  203.40   23.22 
   0  10   4  197.01   22.03 
   0  10   4  200.66   21.47 
   0  10   4  190.28   18.17 
   0  10   4  160.67   16.14 
   0  10   4  244.65   23.43 
   0  10  -4  195.40   19.93 
   0  10  -4  253.21   23.22 
   0  10  -4  238.76   22.24 
   0  10  -4  217.57   26.80 
   0 -10  -4  190.06   21.40 
   0  10  -4  303.65   28.84 
   0  10  -4  173.72   23.50 
   0  10  -4  210.13   21.26 
   0  10  -4  217.71   20.49 
   0  10  -4  204.73   22.31 
   0  10  -4  200.94   19.22 
   0  10   5  177.72   18.03 
   0 -10   5  203.33   25.82 
   0  10   5  186.56   23.99 
   0  10   5  279.03   26.87 
   0  10   5  236.09   24.91 
   0  10   5  226.41   23.08 
   0  10   5  214.76   21.68 
   0  10   5  199.47   26.17 
   0  10   5  231.81   21.47 
   0  10  -5  231.46   25.12 
   0  10  -5  221.57   21.54 
   0  10  -5  237.70   25.40 
   0  10  -5  209.22   21.75 
   0  10  -5  248.09   24.42 
   0  10  -5  199.26   24.98 
   0  10  -5  188.03   27.43 
   0  10  -5  219.60   21.54 
   0  10  -5  193.71   20.35 
   0  10   6  452.68   41.68 
   0  10   6  245.56   31.01 
   0  10   6  288.08   28.63 
   0  10   6  252.30   34.38 
   0  10   6  209.78   25.75 
   0  10   6  238.20   27.22 
   0  10   6  282.82   31.15 
   0  10   6  288.64   30.80 
   0  10   6  201.57   21.47 
   0  10  -6  289.06   38.73 
   0  10  -6  353.89   33.40 
   0  10  -6  307.16   29.05 
   0  10  -6  291.31   31.57 
   0  10  -6  373.18   36.41 
   0 -10  -6  251.03   29.33 
   0  10  -6  292.99   30.31 
   0  10  -6  224.93   24.21 
   0  10  -6  248.09   25.19 
   0  10  -6  253.77   28.20 
   0  10   7   80.40    9.05 
   0  10   7   57.46    7.37 
   0  10   7   47.64    7.79 
   0  10   7   68.27    5.96 
   0 -10   7   55.78    8.07 
   0  10   7   42.80    7.44 
   0  10   7   87.28    8.70 
   0  10  -7   53.39    7.44 
   0  10  -7   59.50    6.10 
   0  10  -7   57.25    6.45 
   0  10  -7   64.55    6.03 
   0  10  -7   61.53    5.19 
   0 -10  -7   57.11    9.05 
   0  10  -7   58.23   11.58 
   0  10  -7   55.08    6.10 
   0  10  -7   66.16    7.09 
   0  10  -7   50.23    5.26 
   0  10   8   37.96    7.37 
   0  10   8   36.20    5.96 
   0  10   8   36.20    5.33 
   0  10   8   35.50    5.26 
   0  10   8   43.71    4.56 
   0  10   8   41.61    4.70 
   0  10   8   33.40    6.81 
   0  10  -8   31.01    5.54 
   0  10  -8   31.64    5.61 
   0  10  -8   36.41    3.72 
   0  10  -8   43.15    4.91 
   0  10  -8   36.13    5.26 
   0  10  -8   29.05    3.65 
   0  10  -8   34.73    4.21 
   0  10  -8   20.84    3.16 
   0  10   9  204.10   25.75 
   0  10   9  185.36   19.08 
   0  10   9  210.97   22.45 
   0  10   9  127.13   15.93 
   0  10   9  205.43   24.21 
   0  10   9  170.14   20.14 
   0  10   9  147.83   14.94 
   0  10  -9  154.70   16.84 
   0  10  -9  182.00   18.45 
   0  10  -9  194.27   19.64 
   0  10  -9  172.67   18.31 
   0  10  -9  176.66   16.07 
   0  10  -9  191.89   18.87 
   0  10  -9  172.88   17.96 
   0  10  -9  189.50   18.52 
   0  10  10   10.59    2.32 
   0  10  10   12.35    2.95 
   0  10  10    6.45    5.12 
   0 -10  10   12.84    2.60 
   0  10  10   14.03    3.30 
   0  10  10   12.00    5.40 
   0  10  10   10.95    3.58 
   0  10  10   12.56    2.60 
   0  10 -10   11.16    2.81 
   0  10 -10   13.54    3.23 
   0  10 -10   10.10    3.44 
   0  10 -10   10.24    2.10 
   0  10 -10   14.38    3.44 
   0  10 -10   15.79    2.95 
   0  10 -10    8.91    1.82 
   0  10  11  128.25   14.66 
   0  10  11  105.45    9.89 
   0  10  11  128.46   14.94 
   0  10  11  120.75   16.84 
   0  10  11   97.38   12.91 
   0  10  11  138.15   14.66 
   0  10  11  105.03   16.56 
   0 -10  11  156.53   15.37 
   0  10 -11  123.06   11.44 
   0  10 -11  122.22   13.05 
   0  10 -11  158.70   15.86 
   0  10 -11  136.18   15.01 
   0  10 -11  110.01   10.59 
   0  10 -11  123.13   11.86 
   0  10 -11  111.98   13.40 
   0  10  12  167.82   20.28 
   0  10  12  196.45   20.77 
   0  10  12  207.61   23.57 
   0 -10  12  182.28   18.94 
   0  10  12  174.00   20.42 
   0  10  12  206.90   24.84 
   0  10  12  226.62   24.35 
   0  10 -12  201.22   19.22 
   0  10 -12  189.15   20.91 
   0  10 -12  175.61   20.07 
   0  10 -12  212.66   22.66 
   0  10 -12  214.55   21.54 
   0 -10 -12  165.93   17.05 
   0  10 -12  197.22   19.50 
   0  10 -12  254.12   23.43 
   0 -10  13   65.25    8.07 
   0  10  13   59.92   10.10 
   0  10  13   59.78    8.63 
   0  10  13   91.28    9.19 
   0  10  13   41.75    6.38 
   0  10  13   64.83    7.09 
   0 -10 -13   59.78    5.47 
   0  10 -13   68.62    6.81 
   0  10 -13   47.43    4.70 
   0  10 -13   59.15    7.09 
   0  10 -13   62.65    6.60 
   0  10 -13   56.76    5.89 
   0  10 -13   67.56    7.09 
   0  10 -13   59.36    6.67 
   0  10  14  143.76   16.14 
   0 -10  14  154.07   15.15 
   0 -10  14  159.12   17.47 
   0  10  14  151.41   15.44 
   0  10  14  149.09   15.79 
   0  10  14  146.28   16.35 
   0  10  14  129.87   13.61 
   0  10  14  160.32   19.22 
   0  10 -14  166.42   15.65 
   0 -10 -14  116.47   12.14 
   0  10 -14  143.13   13.89 
   0  10 -14  120.75   12.35 
   0  10 -14  127.83   12.91 
   0  10 -14  129.52   14.17 
   0  10 -14  146.92   15.08 
   0  10  15  139.20   16.21 
   0  10  15  153.16   18.31 
   0  10  15  130.99   14.66 
   0  10  15  145.72   15.79 
   0 -10  15  142.92   15.37 
   0  10  15  122.15   15.93 
   0 -10  15  143.69   16.21 
   0 -10 -15  124.46   11.79 
   0  10 -15  128.11   13.54 
   0 -10 -15  138.43   13.75 
   0  10 -15  170.07   14.73 
   0  10 -15  160.81   14.87 
   0  10 -15  145.86   14.66 
   0  10 -15  142.78   13.19 
   0  10 -15  124.61   11.93 
   0  11   0    0.49    0.63 
   0  11   0    1.96    0.91 
   0  11   0    0.14    0.84 
   0  11   0    0.14    0.91 
   0  11   0    0.56    1.05 
   0  11   0    0.21    0.91 
   0  11   1    3.65    1.47 
   0  11   1    4.14    1.19 
   0  11   1    2.25    1.40 
   0  11   1    4.56    1.26 
   0  11   1    4.56    1.33 
   0  11   1    3.09    1.47 
   0  11  -1    2.81    1.61 
   0  11  -1    1.68    1.82 
   0  11  -1    4.28    1.54 
   0  11  -1    3.79    0.91 
   0  11  -1    4.00    1.40 
   0  11  -1    3.02    1.54 
   0 -11   2  348.07   49.95 
   0  11   2  449.52   46.45 
   0  11   2  375.01   40.83 
   0  11   2  288.50   31.64 
   0  11   2  370.52   38.66 
   0  11   2  491.47   48.62 
   0  11   2  472.74   48.41 
   0  11  -2  442.08   45.74 
   0  11  -2  375.36   41.54 
   0  11  -2  416.54   44.13 
   0  11  -2  365.68   38.59 
   0  11  -2  359.78   39.36 
   0  11  -2  430.65   44.48 
   0  11  -2  401.11   41.32 
   0  11   3  164.88   17.47 
   0  11   3  193.08   16.77 
   0  11   3  198.34   18.31 
   0  11   3  179.75   18.94 
   0  11   3  217.29   21.26 
   0  11   3  163.12   15.22 
   0  11   3  160.81   15.93 
   0  11  -3  203.96   19.22 
   0  11  -3  158.28   15.37 
   0  11  -3  119.27   12.56 
   0  11  -3  177.72   16.63 
   0  11  -3  163.75   17.89 
   0  11  -3  173.86   16.91 
   0 -11  -3  155.55   19.43 
   0  11  -3  142.36   13.47 
   0  11   4  266.96   30.24 
   0  11   4  345.19   38.38 
   0  11   4  320.00   32.69 
   0  11   4  325.76   36.27 
   0  11   4  312.57   32.48 
   0  11   4  308.36   31.85 
   0  11  -4  348.49   37.19 
   0  11  -4  312.64   33.82 
   0  11  -4  325.33   35.78 
   0  11  -4  372.83   36.69 
   0  11  -4  324.98   35.99 
   0  11  -4  404.83   39.92 
   0  11  -4  338.59   37.47 
   0  11   5  111.41   11.44 
   0  11   5  142.29   15.15 
   0  11   5  147.97   17.75 
   0  11   5  132.60   16.56 
   0  11   5  132.95   13.47 
   0  11   5  164.11   15.79 
   0  11  -5  136.04   15.15 
   0  11  -5  149.51   14.52 
   0  11  -5  136.60   15.15 
   0  11  -5  142.92   12.91 
   0  11  -5  180.17   17.26 
   0  11  -5  151.90   14.31 
   0  11  -5  128.32   12.07 
   0  11   6   26.03    3.65 
   0  11   6   36.90    6.88 
   0  11   6   36.27    5.19 
   0  11   6   46.10    5.82 
   0  11   6   49.25    4.70 
   0  11   6   42.31    5.96 
   0  11  -6   36.83    5.96 
   0  11  -6   44.76    4.63 
   0  11  -6   38.66    5.61 
   0  11  -6   42.24    4.98 
   0  11  -6   50.38    4.91 
   0  11  -6   47.15    5.40 
   0  11  -6   34.10    4.14 
   0  11   7  245.56   24.91 
   0  11   7  185.15   21.75 
   0  11   7  192.87   20.42 
   0  11   7  189.92   21.68 
   0  11   7  178.84   17.05 
   0  11   7  179.05   18.66 
   0  11  -7  182.35   19.86 
   0  11  -7  218.69   21.96 
   0  11  -7  214.90   20.49 
   0  11  -7  189.50   19.72 
   0  11  -7  182.98   20.56 
   0  11  -7  224.30   21.68 
   0  11  -7  157.23   16.35 
   0  11   8   85.67   10.59 
   0 -11   8   95.98    9.61 
   0  11   8   95.84   11.16 
   0  11   8   99.21    9.89 
   0  11   8  110.71    9.54 
   0  11   8   86.02   12.98 
   0  11  -8   82.58    8.98 
   0  11  -8  102.64   10.31 
   0  11  -8   75.42   10.03 
   0  11  -8   80.54    8.56 
   0  11  -8  106.36   10.03 
   0  11  -8  107.14    9.89 
   0 -11   9    1.12    1.47 
   0  11   9    2.39    2.25 
   0  11   9    1.19    1.89 
   0  11   9    2.95    2.17 
   0  11   9    2.46    1.19 
   0  11   9    3.93    1.96 
   0  11   9    1.54    3.02 
   0  11  -9    2.74    1.96 
   0  11  -9    2.32    0.91 
   0  11  -9    3.58    1.05 
   0  11  -9    1.47    1.19 
   0  11  -9    1.75    2.03 
   0  11  -9    1.54    2.10 
   0  11  -9    1.19    1.40 
   0  11  10   98.22    9.33 
   0  11  10   98.72   11.79 
   0  11  10   97.10    9.05 
   0 -11  10   93.31    9.75 
   0  11  10   89.81   10.24 
   0  11  10  104.82   12.00 
   0  11  10   77.74   10.80 
   0  11 -10  102.50    9.96 
   0  11 -10   76.26    7.51 
   0  11 -10   83.49    8.70 
   0  11 -10   92.12    8.77 
   0  11 -10   92.89    8.56 
   0  11 -10   75.63    9.75 
   0  11  11   71.77    8.70 
   0  11  11   77.25    9.33 
   0  11  11   66.44    8.91 
   0 -11  11   55.43    6.03 
   0  11  11   77.18    7.58 
   0  11  11   68.41    9.82 
   0  11 -11   80.40    6.88 
   0  11 -11   66.16    6.81 
   0  11 -11   63.57    5.96 
   0  11 -11   70.58    7.51 
   0  11 -11   71.70    7.79 
   0  11 -11   65.04    7.09 
   0  11 -11   64.20    8.00 
   0 -11 -11   64.34    5.75 
   0  11  12   46.10    4.98 
   0 -11  12   30.38    4.77 
   0  11  12   30.38    6.38 
   0  11  12   38.66    4.63 
   0  11  12   38.87    3.93 
   0  11  12   32.98    6.88 
   0  11  12   35.29    6.31 
   0  11 -12   31.78    4.63 
   0 -11 -12   37.04    4.07 
   0  11 -12   28.49    3.72 
   0  11 -12   31.08    3.44 
   0  11 -12   34.03    4.21 
   0  11 -12   35.22    4.70 
   0  11 -12   28.56    4.07 
   0  11  13  235.11   25.68 
   0  11  13  189.78   19.08 
   0  11  13  224.51   25.54 
   0  11  13  184.17   21.33 
   0  11  13  275.52   27.36 
   0 -11  13  174.63   20.91 
   0 -11  13  258.40   26.73 
   0  11 -13  219.88   22.94 
   0  11 -13  253.21   23.50 
   0  11 -13  263.38   24.14 
   0  11 -13  219.25   22.52 
   0  11 -13  236.86   23.43 
   0 -11  14   77.11    7.72 
   0  11  14   89.24    9.26 
   0  11  14   75.21    8.14 
   0  11  14   99.56    8.98 
   0  11  14   97.87   10.24 
   0  11 -14   80.61    8.07 
   0  11 -14   77.74    6.74 
   0  11 -14   85.17    7.79 
   0 -11 -14   79.07    7.93 
   0  11 -14   54.73    6.24 
   0  11 -14   79.42    7.23 
   0  12   0   12.77    1.47 
   0  12   0   12.28    1.47 
   0  12   0    9.54    2.10 
   0  12   0   12.49    1.47 
   0  12   1  220.16   20.70 
   0  12   1  180.80   18.17 
   0  12   1  214.06   20.77 
   0  12   1  299.73   27.15 
   0  12  -1  212.10   21.05 
   0  12  -1  241.28   23.36 
   0  12  -1  234.27   22.10 
   0  12  -1  200.59   19.36 
   0  12   2  131.62   12.14 
   0  12   2  150.99   14.52 
   0  12   2  115.20   10.73 
   0  12  -2  104.47   10.95 
   0  12  -2  124.96   12.70 
   0  12  -2  131.76   12.00 
   0  12  -2  121.59   12.00 
   0  12  -2  144.53   13.96 
   0  12   3  162.42   16.77 
   0  12   3  291.03   27.43 
   0  12   3  186.84   20.84 
   0  12   3  223.88   22.03 
   0  12  -3  217.36   21.75 
   0  12  -3  200.24   21.33 
   0  12  -3  255.95   24.21 
   0  12  -3  198.41   20.56 
   0  12  -3  277.63   27.01 
   0  12  -3  203.33   20.98 
   0  12   4   40.62    4.42 
   0  12   4   28.63    4.14 
   0  12   4   21.12    2.95 
   0  12   4   31.64    3.72 
   0  12  -4   26.66    3.16 
   0  12  -4   29.82    4.28 
   0  12  -4   31.78    4.21 
   0  12  -4   23.71    4.28 
   0  12  -4   44.06    3.93 
   0  12  -4   34.24    3.86 
   0  12   5  102.43   10.95 
   0  12   5  104.89   10.45 
   0  12   5   79.14    8.77 
   0  12   5  134.99   11.79 
   0  12  -5   96.61   10.87 
   0  12  -5   94.93    9.12 
   0  12  -5   82.79    8.21 
   0  12  -5   93.94    9.33 
   0  12  -5   91.98    9.40 
   0  12  -5  124.32   11.23 
   0  12  -5   98.51   10.31 
   0  12   6  225.92   26.52 
   0  12   6  332.98   36.27 
   0  12   6  330.04   35.64 
   0  12   6  353.33   40.69 
   0  12  -6  311.02   31.71 
   0  12  -6  312.85   32.76 
   0  12  -6  320.49   33.68 
   0  12  -6  346.73   35.57 
   0  12  -6  265.42   27.15 
   0  12  -6  456.32   44.48 
   0  12   7   66.09    9.47 
   0  12   7   66.16    6.24 
   0  12   7   83.91    9.05 
   0  12   7   71.91   10.03 
   0  12   7   64.62    6.95 
   0  12   7   52.97    6.74 
   0  12  -7   63.14    7.44 
   0  12  -7   81.32    7.58 
   0  12  -7   60.06    7.51 
   0  12  -7   63.92    6.03 
   0  12  -7   63.21    6.74 
   0  12  -7   57.53    5.68 
   0  12  -7   65.46    6.38 
   0  12   8   97.94   11.72 
   0  12   8  108.75   12.00 
   0  12   8   94.02    8.56 
   0  12   8  108.75   13.26 
   0  12   8  128.46   11.58 
   0  12  -8   86.58   10.24 
   0  12  -8  105.03   10.17 
   0  12  -8   99.56    9.33 
   0  12  -8  101.24    9.68 
   0  12  -8  101.38   11.30 
   0  12  -8  110.08   11.37 
   0  12   9   19.64    2.95 
   0  12   9   17.33    3.02 
   0  12   9   11.44    3.37 
   0  12   9   16.14    4.42 
   0  12   9   16.00    3.72 
   0  12  -9   12.21    2.17 
   0  12  -9   20.00    3.02 
   0  12  -9   15.22    3.23 
   0  12  -9   16.77    1.89 
   0  12  -9   16.07    2.17 
   0  12  -9   18.66    3.02 
   0  12  10   31.78    5.12 
   0  12  10   35.78    4.49 
   0  12  10   24.70    5.75 
   0  12  10   31.29    4.77 
   0  12  10   31.50    5.54 
   0  12 -10   26.17    2.81 
   0  12 -10   23.36    4.14 
   0  12 -10   28.63    3.30 
   0  12 -10   29.33    3.79 
   0  12 -10   39.01    3.58 
   0  12 -10   38.38    3.58 
   0  12  11   14.94    2.32 
   0  12  11   17.82    2.74 
   0  12  11   14.52    3.65 
   0 -12  11   15.01    2.17 
   0  12  11   17.75    2.95 
   0  12 -11   17.19    2.17 
   0  12 -11   18.59    1.96 
   0  12 -11   14.24    2.88 
   0  12 -11   15.79    1.89 
   0  12 -11   17.96    2.10 
   0  12  12  139.62   15.15 
   0  12  12  146.28   14.66 
   0 -12  12  121.31   13.54 
   0  12  12  136.88   14.52 
   0  12  12  141.51   14.10 
   0  12  12  161.86   15.01 
   0  12 -12  147.62   13.75 
   0  12 -12  130.99   13.40 
   0  12 -12  148.11   13.82 
   0  12 -12  179.40   14.94 
   0  12 -12  108.19   11.79 
   0  13  -2  112.26   10.73 
   0  13  -2  115.76   11.72 
   0  13  -2  125.66   11.93 
   0  13  -3   21.12    3.09 
   0  13  -3   20.21    2.81 
   0  13   4  181.01   18.94 
   0  13   4  139.90   15.15 
   0  13  -4  201.64   19.36 
   0  13  -4  213.36   20.70 
   0  13  -4  191.40   19.15 
   0  13  -4  165.72   17.54 
   0  13   5  205.08   21.82 
   0  13  -5  239.18   22.80 
   0  13  -5  216.87   23.43 
   0  13  -5  302.60   29.05 
   0  13  -5  219.74   23.01 
   0  13   6  177.16   19.15 
   0  13   6  143.76   14.59 
   0  13   6  116.75   13.61 
   0  13  -6  148.88   14.45 
   0  13  -6  187.19   17.12 
   0  13  -6  165.23   16.00 
   0  13  -6  168.17   16.63 
   0  13   7  172.45   16.14 
   0  13   7  136.18   15.51 
   0  13   7  135.55   14.73 
   0  13   7  144.95   17.40 
   0  13  -7  141.93   14.45 
   0  13  -7  168.60   16.91 
   0  13  -7  140.81   13.75 
   0  13  -7  116.12   11.79 
   0  13  -7  133.80   14.17 
   0  13   8   30.45    3.44 
   0  13  -8   28.77    3.79 
   0  13  -8   30.52    2.95 
   0  13  -8   23.92    3.02 
   0  13  -8   29.54    2.81 
   0  13   9    6.24    1.61 
   0  13   9   11.37    2.10 
   0  13   9    4.98    3.09 
   0  13  -9    9.75    1.82 
   0  13  -9    3.79    1.54 
   0  13  -9    8.21    1.82 
   1   0 -22   39.15    4.77 
   1   0 -22   47.92    4.56 
   1   0 -22   48.06    5.47 
  -1   0  22   48.13    5.96 
  -1   0  22   47.01    6.10 
   1   0 -21  114.22   11.44 
   1   0 -21  127.48   12.14 
   1   0 -21  122.01   12.70 
   1   0 -21  122.36   12.35 
  -1   0  21  118.50   13.47 
  -1   0  21  113.66   16.21 
  -1   0  21  130.36   13.19 
   1   0 -20  148.74   15.01 
   1   0 -20  140.95   14.59 
   1   0 -20  143.55   14.03 
   1   0 -20  152.88   16.56 
   1   0 -20  150.28   15.08 
  -1   0  20  141.65   18.94 
  -1   0  20  151.20   15.93 
  -1   0  20  160.25   21.89 
   1   0 -19  432.82   49.74 
   1   0 -19  427.63   46.66 
   1   0 -19  434.36   47.92 
   1   0 -19  413.18   45.60 
   1   0 -19  446.99   47.43 
  -1   0  19  410.09   53.25 
  -1   0  19  429.59   52.06 
  -1   0  19  421.52   56.13 
  -1   0  19  410.58   47.22 
   1   0 -18  299.09   31.85 
   1   0 -18  300.85   32.62 
   1   0 -18  301.55   32.13 
   1   0 -18  321.55   33.96 
   1   0 -18  302.39   30.45 
  -1   0  18  306.25   41.32 
  -1   0  18  296.15   33.33 
  -1   0  18  306.67   33.75 
  -1   0  18  299.16   38.03 
   1   0 -17  401.74   55.64 
   1   0 -17  373.60   41.32 
   1   0 -17  385.67   40.48 
   1   0 -17  428.05   48.55 
   1   0 -17  392.55   42.73 
   1   0 -17  397.04   43.57 
   1   0 -17  358.31   47.43 
  -1   0  17  382.45   48.62 
  -1   0  17  365.68   42.24 
  -1   0  17  434.86   62.02 
  -1   0  17  419.70   49.18 
  -1   0  17  418.16   50.45 
  -1   0  17  360.84   61.74 
   1   0 -16  925.14  127.69 
   1   0 -16  927.03  114.57 
   1   0 -16  840.24  101.80 
   1   0 -16  801.23   95.14 
   1   0 -16  878.41  109.38 
   1   0 -16  709.67   98.86 
   1   0 -16  842.98  118.01 
   1   0 -16  923.66  113.87 
  -1   0  16  856.45  113.24 
  -1   0  16  835.96  106.99 
  -1   0  16  920.72  116.12 
  -1   0  16  726.09   92.89 
  -1   0  16  815.62  110.36 
  -1   0  16  880.73  128.04 
  -1   0  16  759.91  113.66 
  -1   0  16  761.87  115.62 
   1   0 -15   26.03    3.37 
   1   0 -15   25.40    5.19 
   1   0 -15   27.01    5.19 
   1   0 -15   23.85    2.60 
   1   0 -15   28.42    3.51 
   1   0 -15   30.38    3.30 
   1   0 -15   27.15    4.42 
   1   0 -15   30.31    3.72 
  -1   0  15   32.13    4.35 
  -1   0  15   26.03    3.65 
  -1   0  15   23.50    5.89 
  -1   0  15   28.42    6.67 
  -1   0  15   30.66    3.51 
  -1   0  15   29.82    3.93 
  -1   0  15   29.47    6.52 
   1   0 -14    9.05    2.60 
   1   0 -14    8.14    1.75 
   1   0 -14    9.05    2.88 
   1   0 -14    8.42    1.61 
   1   0 -14    8.70    4.42 
   1   0 -14    9.26    2.53 
   1   0 -14    8.91    2.10 
  -1   0  14    7.44    2.67 
  -1   0  14   10.38    5.05 
  -1   0  14    9.26    4.49 
  -1   0  14    7.30    6.38 
  -1   0  14    7.79    2.32 
  -1   0  14    8.42    2.60 
  -1   0  14    8.00    2.25 
   1   0 -13   97.24    9.33 
   1   0 -13   79.21    7.58 
   1   0 -13   91.63   12.35 
   1   0 -13   93.24    9.61 
   1   0 -13   83.70    7.79 
   1   0 -13   95.21    9.47 
   1   0 -13   89.88   10.87 
   1   0 -13   87.56    9.05 
   1   0 -13   93.24   12.70 
  -1   0  13  101.45   10.24 
  -1   0  13   87.70   14.59 
  -1   0  13   96.75   10.59 
  -1   0  13   90.86   13.05 
  -1   0  13   87.14    9.68 
  -1   0  13   94.72   13.75 
  -1   0  13   94.23    9.47 
  -1   0  13   94.23   11.23 
   1   0 -12  411.84   42.45 
   1   0 -12  431.91   44.83 
   1   0 -12  456.60   48.76 
   1   0 -12  435.70   46.66 
   1   0 -12  485.58   56.69 
   1   0 -12  443.06   46.38 
   1   0 -12  501.58   51.71 
   1   0 -12  447.41   52.62 
   1   0 -12  487.12   56.69 
   1   0 -12  525.29   58.72 
  -1   0  12  377.32   47.85 
  -1   0  12  516.24   53.74 
  -1   0  12  447.83   53.32 
  -1   0  12  458.64   49.95 
  -1   0  12  502.07   59.01 
  -1   0  12  475.20   50.87 
  -1   0  12  484.04   52.13 
  -1   0  12  438.92   46.80 
   1   0 -11  611.73   68.41 
   1   0 -11  794.78   98.01 
   1   0 -11  680.07   76.05 
   1   0 -11  778.08   86.30 
   1   0 -11  632.85   70.30 
   1   0 -11  728.27   89.88 
   1   0 -11  669.68   78.58 
   1   0 -11  691.08   82.37 
   1   0 -11  680.49   75.84 
   1   0 -11  687.99   80.33 
  -1   0  11  682.73   78.79 
  -1   0  11  654.67   75.70 
  -1   0  11  666.10   76.90 
  -1   0  11  648.28   73.18 
  -1   0  11  630.81   81.74 
  -1   0  11  752.26   93.66 
  -1   0  11  707.43   79.42 
  -1   0  11  657.83   78.93 
  -1   0  11  645.90   73.46 
  -1   0  11  648.35   79.49 
   1   0 -10 1464.04  193.92 
   1   0 -10 1584.79  220.87 
   1   0 -10 1283.94  169.86 
   1   0 -10 1425.87  188.52 
   1   0 -10 1540.80  209.92 
   1   0 -10 1530.62  200.87 
   1   0 -10 1413.73  193.43 
   1   0 -10 1551.18  202.97 
   1   0 -10 1496.80  207.82 
  -1   0  10 1493.30  213.01 
  -1   0  10 1573.35  206.55 
  -1   0  10 1377.81  183.54 
  -1   0  10 1544.72  216.59 
  -1   0  10 1417.31  190.35 
  -1   0  10 1514.13  199.05 
  -1   0  10 1585.63  222.62 
  -1   0  10 1407.91  187.75 
  -1   0  10 1379.64  187.82 
   1   0  -9  467.97   54.94 
   1   0  -9  510.28   51.64 
   1   0  -9  532.45   58.72 
   1   0  -9  502.00   55.22 
   1   0  -9  514.84   56.69 
  -1   0   9  382.37   44.69 
  -1   0   9  500.46   57.39 
  -1   0   9  531.19   53.81 
  -1   0   9  475.27   48.97 
  -1   0   9  469.87   51.01 
  -1   0   9  460.95   52.62 
   1   0  -8 1616.71  215.11 
   1   0  -8 1494.98  202.76 
   1   0  -8 1610.54  216.38 
   1   0  -8 1524.80  198.06 
   1   0  -8 1455.97  194.56 
  -1   0   8 1413.17  187.82 
  -1   0   8 1451.06  198.55 
  -1   0   8 1475.76  201.29 
  -1   0   8 1217.71  167.61 
   1   0  -7  317.48   31.57 
   1   0  -7  338.45   33.75 
   1   0  -7  301.62   32.48 
   1   0  -7  296.36   27.64 
   1   0  -7  285.20   28.27 
  -1   0   7  307.37   30.66 
  -1   0   7  271.94   27.36 
  -1   0   7  281.20   27.15 
  -1   0   7  286.33   29.96 
   1   0  -6  299.23   27.64 
   1   0  -6  288.43   29.68 
   1   0  -6  280.64   27.36 
   1   0  -6  299.02   31.50 
   1   0  -6  276.22   26.31 
  -1   0   6  308.78   30.66 
  -1   0   6  288.43   29.33 
  -1   0   6  284.57   27.50 
  -1   0   6  304.85   28.98 
   1   0  -5    7.30    1.47 
   1   0  -5    8.07    2.17 
   1   0  -5    6.88    0.84 
   1   0  -5    7.79    1.19 
   1   0  -5    7.79    2.67 
  -1   0   5    6.31    1.61 
  -1   0   5    6.10    1.33 
  -1   0   5    7.37    1.33 
  -1   0   5    6.74    0.91 
   1   0  -4 1400.26  180.80 
   1   0  -4 1530.62  201.64 
   1   0  -4 1704.27  225.43 
   1   0  -4 1695.64  220.02 
   1   0  -4 1652.28  217.64 
  -1   0   4 1458.57  191.26 
  -1   0   4 1460.39  189.64 
  -1   0   4 1557.42  205.08 
  -1   0   4 1549.57  201.01 
   1   0  -3 1928.57  247.88 
   1   0  -3 1368.76  172.17 
   1   0  -3 1196.87  155.69 
   1   0  -3 1668.07  211.88 
   1   0  -3 1453.87  186.56 
  -1   0   3 1537.29  196.24 
  -1   0   3 1462.71  187.75 
  -1   0   3 1684.62  213.22 
  -1   0   3 1434.15  182.00 
   1   0  -2    4.14    1.05 
   1   0  -2    5.05    0.70 
   1   0  -2    7.72    1.05 
   1   0  -2    6.45    0.91 
  -1   0   2    5.61    0.77 
  -1   0   2    5.82    0.98 
  -1   0   2    6.03    0.63 
  -1   0   2    6.10    0.63 
  -1   0   2    5.96    0.49 
   1   0  -1 1158.14  135.62 
   1   0  -1 1264.43  149.65 
   1   0  -1 1119.97  133.02 
   1   0  -1 1347.50  157.51 
   1   0  -1  964.01  112.19 
  -1   0   1  992.28  115.13 
  -1   0   1 1056.90  121.38 
  -1   0   1 1415.63  166.63 
  -1   0   1 1149.44  134.01 
  -1   0   1  994.25  115.55 
   1   0   0  643.37   68.69 
   1   0   0  769.03   80.12 
   1   0   0  685.89   71.14 
   1   0   0  586.12   60.06 
   1   0   0  596.43   61.04 
   1   0   0  704.48   73.53 
   1   0   0  591.66   59.43 
  -1   0   0  631.87   64.62 
  -1   0   0  648.42   66.65 
  -1   0   0  584.86   58.37 
  -1   0   0  666.17   67.07 
   1   0   1 6891.66 1333.61 
   1   0   1 7613.33 1467.27 
   1   0   1 7883.45 1525.22 
   1   0   1 6978.31 1357.12 
  -1   0  -1 5884.08 1129.09 
  -1   0  -1 8448.38 1619.87 
  -1   0  -1 5815.05 1120.53 
   1   0   2 1040.41  128.25 
   1   0   2 1017.89  120.33 
   1   0   2 1108.61  134.29 
   1   0   2 1098.36  131.34 
  -1   0  -2  978.32  112.05 
  -1   0  -2 1047.01  125.52 
  -1   0  -2 1045.88  121.94 
  -1   0  -2 1060.62  126.29 
  -1   0  -2  938.61  109.03 
   1   0   3  280.15   27.78 
   1   0   3  301.97   28.77 
   1   0   3  298.25   27.71 
   1   0   3  264.58   24.70 
  -1   0  -3  197.22   20.84 
  -1   0  -3  299.09   27.85 
  -1   0  -3  307.51   26.66 
  -1   0  -3  303.87   28.34 
  -1   0  -3  301.55   26.10 
   1   0   4   70.09    7.86 
   1   0   4   55.99    5.19 
   1   0   4   61.53    5.47 
   1   0   4   35.99    6.45 
  -1   0  -4   57.25    4.84 
  -1   0  -4   61.60    5.61 
  -1   0  -4   66.93    5.05 
  -1   0  -4   65.88    7.09 
  -1   0  -4   65.53    6.24 
   1   0   5   26.73    4.00 
   1   0   5   33.05    3.44 
   1   0   5   33.75    5.61 
   1   0   5   30.87    4.35 
  -1   0  -5   33.75    4.77 
  -1   0  -5   33.68    2.88 
  -1   0  -5   36.13    4.98 
  -1   0  -5   32.84    3.23 
  -1   0  -5   35.57    3.16 
   1   0   6  693.68   81.81 
   1   0   6  799.55   93.94 
   1   0   6  610.54   71.49 
  -1   0  -6  684.77   73.81 
  -1   0  -6  599.10   65.11 
  -1   0  -6  559.18   63.78 
  -1   0  -6  633.48   72.41 
  -1   0  -6  701.18   80.68 
   1   0   7   96.54   10.73 
   1   0   7   89.24    8.35 
   1   0   7   87.63   10.38 
   1   0   7  103.56   10.73 
  -1   0  -7  106.08    8.84 
  -1   0  -7  103.91    8.77 
  -1   0  -7   93.52    8.98 
  -1   0  -7   98.86    9.89 
  -1   0  -7   93.80    9.33 
   1   0   8 1051.36  136.46 
   1   0   8 1165.44  145.51 
   1   0   8 1125.94  149.44 
   1   0   8  962.39  132.81 
  -1   0  -8 1145.65  148.81 
  -1   0  -8 1007.15  127.83 
  -1   0  -8  959.31  117.66 
  -1   0  -8 1029.61  133.80 
  -1   0  -8 1237.28  150.63 
   1   0   9  255.88   32.13 
   1   0   9  246.33   23.08 
   1   0   9  218.34   22.45 
   1   0   9  264.86   28.56 
   1   0   9  243.11   26.10 
   1   0   9  207.96   21.54 
   1   0   9  245.42   24.35 
  -1   0  -9  242.90   25.05 
  -1   0  -9  259.10   24.63 
  -1   0  -9  230.76   21.26 
  -1   0  -9  216.59   19.57 
  -1   0  -9  239.18   21.82 
  -1   0  -9  229.35   25.54 
  -1   0  -9  248.65   26.45 
  -1   0  -9  272.50   24.91 
   1   0  10 1748.54  256.37 
   1   0  10 1633.27  230.06 
   1   0  10 1864.17  275.73 
   1   0  10 1495.47  213.15 
   1   0  10 1826.07  256.02 
   1   0  10 1777.38  251.95 
   1   0  10 1945.41  292.92 
   1   0  10 1336.42  193.15 
   1   0  10 1635.86  232.30 
   1   0  10 1924.29  265.84 
  -1   0 -10 1917.21  266.33 
  -1   0 -10 1784.25  245.49 
  -1   0 -10 1881.07  263.45 
  -1   0 -10 1632.64  224.30 
  -1   0 -10 1518.62  208.17 
  -1   0 -10 1802.70  257.77 
  -1   0 -10 1866.48  265.14 
  -1   0 -10 1843.19  252.44 
  -1   0 -10 1852.94  270.05 
  -1   0 -10 1777.59  244.72 
   1   0  11  203.96   21.61 
   1   0  11  167.19   17.68 
   1   0  11  228.23   22.80 
   1   0  11  240.65   30.03 
   1   0  11  226.41   25.61 
   1   0  11  296.78   27.29 
   1   0  11  251.81   33.05 
   1   0  11  210.83   21.12 
   1   0  11  191.75   20.98 
  -1   0 -11  202.55   19.22 
  -1   0 -11  245.56   29.19 
  -1   0 -11  227.53   22.17 
  -1   0 -11  229.42   24.56 
  -1   0 -11  240.72   22.73 
  -1   0 -11  228.37   20.98 
  -1   0 -11  251.74   23.64 
  -1   0 -11  209.78   22.31 
  -1   0 -11  230.62   21.12 
   1   0  12  330.25   34.87 
   1   0  12  299.73   34.45 
   1   0  12  291.38   41.04 
   1   0  12  338.59   42.59 
   1   0  12  279.38   32.34 
   1   0  12  305.90   32.62 
   1   0  12  334.03   34.17 
   1   0  12  282.89   36.41 
  -1   0 -12  302.81   30.31 
  -1   0 -12  332.84   33.89 
  -1   0 -12  329.40   38.45 
  -1   0 -12  329.05   32.69 
  -1   0 -12  347.36   34.80 
  -1   0 -12  324.84   32.20 
  -1   0 -12  308.92   35.57 
  -1   0 -12  263.52   25.47 
  -1   0 -12  347.79   41.96 
   1   0  13   11.09    3.30 
   1   0  13    6.31    2.10 
   1   0  13   11.79    2.95 
   1   0  13    7.44    4.70 
   1   0  13   10.17    4.00 
   1   0  13    9.96    5.68 
   1   0  13    5.47    4.35 
  -1   0 -13    9.19    4.56 
  -1   0 -13    7.93    2.67 
  -1   0 -13   12.84    2.17 
  -1   0 -13    8.77    1.26 
  -1   0 -13   12.77    3.86 
  -1   0 -13   11.23    1.68 
  -1   0 -13    7.72    3.30 
  -1   0 -13    6.60    1.33 
   1   0  14    3.86    1.68 
   1   0  14    2.32    2.10 
   1   0  14    3.23    3.02 
   1   0  14    5.47    3.65 
   1   0  14    2.39    2.95 
   1   0  14    4.91    5.89 
  -1   0 -14    4.63    0.98 
  -1   0 -14    3.72    1.40 
  -1   0 -14    3.30    1.26 
  -1   0 -14    5.89    1.12 
  -1   0 -14    3.16    1.82 
  -1   0 -14    4.63    1.82 
  -1   0 -14    4.14    2.25 
  -1   0 -14    3.02    2.60 
  -1   0 -14    3.37    1.33 
   1   0  15   28.70    6.10 
   1   0  15   28.42    4.49 
   1   0  15   25.26    5.05 
   1   0  15   27.92   11.44 
   1   0  15   27.29    4.14 
   1   0  15   23.57    6.17 
  -1   0 -15   27.22    4.63 
  -1   0 -15   26.94    3.37 
  -1   0 -15   27.08    3.65 
  -1   0 -15   27.22    6.52 
  -1   0 -15   25.05    3.65 
  -1   0 -15   24.42    5.19 
  -1   0 -15   27.71    2.95 
  -1   0 -15   24.28    2.53 
   1   0  16  248.16   28.56 
   1   0  16  166.00   29.82 
   1   0  16  271.17   29.75 
   1   0  16  241.14   32.48 
   1   0  16  229.50   28.63 
  -1   0 -16  259.45   36.20 
  -1   0 -16  235.60   30.03 
  -1   0 -16  248.51   25.33 
  -1   0 -16  249.49   25.82 
  -1   0 -16  237.35   23.64 
  -1   0 -16  252.86   28.27 
  -1   0 -16  231.95   22.94 
   1   0  17  296.15   38.38 
   1   0  17  314.46   39.15 
   1   0  17  336.28   37.61 
   1   0  17  327.16   41.25 
  -1   0 -17  333.75   35.92 
  -1   0 -17  338.95   35.01 
  -1   0 -17  328.91   33.89 
  -1   0 -17  333.05   37.61 
   1   0  18    4.07    3.65 
   1   0  18    6.38    4.70 
   1   0  18    5.40    3.37 
  -1   0 -18    3.16    1.68 
  -1   0 -18    5.33    2.88 
  -1   0 -18    4.14    1.82 
  -1   0 -18    4.35    1.26 
   1   0  19  168.88   18.24 
   1   0  19  170.98   20.77 
   1   0  19  172.17   22.10 
   1   0  19  192.80   22.80 
  -1   0 -19  179.19   17.47 
  -1   0 -19  171.54   17.19 
  -1   0 -19  159.40   15.72 
  -1   0 -19  164.11   15.86 
   1   0  20  136.74   16.07 
   1   0  20  138.99   16.84 
   1   0  20  131.62   16.77 
   1   0  20  134.78   14.38 
  -1   0 -20  144.39   13.89 
  -1   0 -20  142.71   14.24 
  -1   0 -20  144.46   13.19 
  -1   0 -20  146.50   15.58 
   1   0  21  199.33   22.31 
   1   0  21  190.84   19.93 
  -1   0 -21  191.12   18.45 
  -1   0 -21  195.33   18.87 
   1   1 -22   12.28    1.68 
   1  -1 -22   12.28    2.46 
   1   1 -22   11.16    1.68 
   1   1 -22   12.56    1.96 
   1  -1 -22   12.91    2.25 
  -1  -1  22   14.73    4.14 
  -1  -1  22   11.02    2.03 
  -1   1  22   12.56    2.67 
  -1   1  22    9.40    3.79 
  -1   1  22    9.75    2.88 
   1  -1 -21   59.57    5.82 
   1  -1 -21   47.15    4.70 
   1   1 -21   45.11    6.03 
   1   1 -21   56.69    5.26 
   1   1 -21   58.37    5.47 
   1  -1 -21   50.09    6.10 
   1   1 -21   49.88    5.47 
   1  -1 -21   48.97    5.61 
  -1   1  21   52.69    5.82 
  -1  -1  21   50.59    7.51 
  -1  -1  21   57.53    7.58 
  -1   1  21   55.71    7.09 
  -1   1  21   52.76    9.12 
  -1  -1  21   51.22    7.93 
  -1  -1  21   60.62    9.89 
   1   1 -20  243.74   26.38 
   1   1 -20  247.04   27.22 
   1   1 -20  244.30   24.91 
   1  -1 -20  265.49   28.77 
   1  -1 -20  257.84   27.08 
   1  -1 -20  252.30   25.89 
   1  -1 -20  278.19   27.85 
   1  -1 -20  238.83   25.12 
   1   1 -20  244.58   24.63 
  -1   1  20  252.02   31.15 
  -1  -1  20  246.19   28.49 
  -1  -1  20  267.31   30.59 
  -1   1  20  259.10   27.57 
  -1  -1  20  252.58   29.89 
  -1  -1  20  246.47   27.36 
  -1   1  20  260.58   33.89 
   1   1 -19  203.61   22.80 
   1  -1 -19  211.81   21.12 
   1   1 -19  199.40   21.26 
   1   1 -19  209.15   21.12 
   1  -1 -19  200.10   20.91 
   1  -1 -19  206.48   21.40 
   1  -1 -19  204.10   22.73 
   1   1 -19  239.74   23.36 
   1  -1 -19  210.20   22.10 
   1   1 -19  203.04   20.56 
  -1   1  19  198.06   21.47 
  -1   1  19  217.01   25.19 
  -1  -1  19  194.56   23.29 
  -1  -1  19  180.59   22.94 
  -1   1  19  200.73   27.15 
  -1  -1  19  187.33   23.50 
  -1   1  19  220.65   29.33 
  -1  -1  19  211.53   27.01 
   1   1 -18  422.72   45.32 
   1  -1 -18  388.97   43.50 
   1   1 -18  414.79   45.32 
   1   1 -18  431.28   48.27 
   1  -1 -18  416.33   48.20 
   1   1 -18  367.99   43.08 
   1  -1 -18  414.44   45.25 
   1   1 -18  441.03   50.31 
   1  -1 -18  410.44   46.38 
   1  -1 -18  386.30   40.76 
  -1   1  18  413.04   51.22 
  -1  -1  18  413.67   51.29 
  -1   1  18  382.30   43.78 
  -1  -1  18  363.15   45.11 
  -1  -1  18  430.58   51.92 
  -1   1  18  425.45   55.92 
  -1  -1  18  409.39   48.76 
  -1   1  18  416.61   48.69 
   1  -1 -17  451.83   47.78 
   1  -1 -17  458.43   51.92 
   1  -1 -17  468.88   50.59 
   1   1 -17  424.82   49.74 
   1  -1 -17  433.87   50.87 
   1   1 -17  427.70   48.41 
   1   1 -17  492.81   63.85 
   1  -1 -17  487.12   67.28 
   1   1 -17  468.46   64.41 
   1  -1 -17  446.57   51.43 
   1   1 -17  443.77   51.15 
   1   1 -17  416.05   45.25 
   1   1 -17  467.20   51.01 
  -1  -1  17  414.30   51.15 
  -1  -1  17  418.93   47.92 
  -1   1  17  434.57   49.67 
  -1   1  17  472.88   58.30 
  -1   1  17  454.99   54.66 
  -1   1  17  484.88   69.67 
  -1  -1  17  452.54   58.44 
  -1  -1  17  387.50   48.34 
  -1  -1  17  390.09   54.73 
  -1   1  17  388.83   45.88 
  -1   1  17  500.10   58.44 
   1   1 -16  183.61   18.31 
   1   1 -16  180.17   17.96 
   1   1 -16  172.03   17.47 
   1   1 -16  185.29   20.14 
   1  -1 -16  174.28   16.91 
   1   1 -16  178.98   17.40 
   1  -1 -16  160.67   15.44 
   1   1 -16  169.23   24.56 
   1  -1 -16  192.03   20.35 
   1  -1 -16  157.58   23.36 
   1  -1 -16  201.29   26.66 
   1  -1 -16  172.81   18.94 
   1  -1 -16  172.24   17.54 
   1   1 -16  182.00   22.80 
  -1  -1  16  163.12   19.79 
  -1   1  16  184.66   20.98 
  -1   1  16  184.17   24.21 
  -1   1  16  165.65   26.66 
  -1  -1  16  172.24   26.38 
  -1   1  16  180.59   23.92 
  -1  -1  16  193.64   21.61 
  -1   1  16  179.54   19.57 
  -1   1  16  183.61   21.19 
  -1  -1  16  193.85   24.07 
  -1  -1  16  158.91   27.57 
  -1  -1  16  173.44   20.91 
   1  -1 -15  705.82   80.90 
   1   1 -15  707.08   83.00 
   1  -1 -15  687.92   83.21 
   1  -1 -15  722.86   86.23 
   1   1 -15  701.18   80.68 
   1  -1 -15  758.86  100.68 
   1  -1 -15  717.95   84.89 
   1   1 -15  696.90   93.87 
   1   1 -15  767.84   99.49 
   1   1 -15  719.85   87.00 
   1  -1 -15  664.42   90.37 
   1   1 -15  753.38   90.09 
   1   1 -15  671.02   90.93 
   1  -1 -15  691.08   90.51 
   1   1 -15  730.02   86.93 
   1  -1 -15  728.41   86.30 
  -1  -1  15  753.80   91.70 
  -1   1  15  671.23   94.37 
  -1  -1  15  696.55   97.73 
  -1   1  15  720.34   92.12 
  -1  -1  15  673.54   84.75 
  -1   1  15  689.47   84.75 
  -1   1  15  725.18   85.74 
  -1  -1  15  685.61   96.05 
  -1  -1  15  726.51   90.02 
  -1   1  15  656.63   83.21 
  -1  -1  15  631.73   94.23 
  -1  -1  15  681.82   87.84 
  -1   1  15  712.27   88.75 
   1  -1 -14   90.72    8.49 
   1   1 -14   88.19    8.07 
   1   1 -14   89.95    8.21 
   1   1 -14  102.36   12.00 
   1   1 -14   95.84    9.89 
   1  -1 -14   79.42    7.02 
   1   1 -14   81.39    7.79 
   1   1 -14   84.96    8.07 
   1   1 -14   89.81    9.75 
   1  -1 -14   82.37    8.63 
   1  -1 -14   86.51   10.59 
   1   1 -14   88.96    8.49 
   1  -1 -14   86.02    9.12 
   1   1 -14   77.60   10.10 
   1   1 -14   85.53   10.80 
   1  -1 -14   91.70    9.68 
   1  -1 -14   86.23   12.84 
  -1   1  14   81.88    8.70 
  -1  -1  14   87.35   11.37 
  -1  -1  14   87.70    9.68 
  -1   1  14   86.30    8.42 
  -1  -1  14   92.40   15.86 
  -1  -1  14   84.05    7.65 
  -1  -1  14   82.65    8.35 
  -1   1  14   76.62   10.31 
  -1  -1  14   95.14   10.87 
  -1   1  14   85.60   11.93 
  -1   1  14   88.19   11.37 
  -1   1  14   88.12    9.61 
  -1  -1  14   89.03    9.33 
  -1   1  14   88.82    9.54 
   1   1 -13    9.82    2.88 
   1  -1 -13   12.56    3.44 
   1  -1 -13   10.17    2.81 
   1   1 -13   11.86    2.39 
   1   1 -13   10.52    1.68 
   1   1 -13   13.05    4.14 
   1  -1 -13    9.61    2.25 
   1   1 -13   10.59    2.25 
   1   1 -13   12.21    2.39 
   1  -1 -13   10.73    1.61 
   1   1 -13   11.72    4.56 
   1   1 -13   11.93    2.67 
   1   1 -13    8.70    1.26 
   1  -1 -13   11.16    4.00 
   1  -1 -13   11.02    1.47 
   1  -1 -13   11.79    1.75 
   1   1 -13    9.75    2.53 
   1  -1 -13   10.24    1.33 
  -1   1  13   13.12    4.00 
  -1  -1  13   10.03    2.46 
  -1  -1  13   14.80    3.79 
  -1   1  13   13.54    4.63 
  -1   1  13   15.37    3.79 
  -1   1  13   10.45    2.53 
  -1  -1  13   10.38    2.67 
  -1  -1  13   13.26    4.49 
  -1  -1  13   10.24    2.67 
  -1  -1  13   10.59    3.02 
  -1   1  13    9.89    2.53 
  -1  -1  13   13.12    2.60 
  -1   1  13   10.80    3.30 
  -1   1  13    9.47    2.74 
   1  -1 -12   21.05    2.25 
   1   1 -12   18.66    5.40 
   1   1 -12   18.52    2.95 
   1   1 -12   19.22    2.32 
   1   1 -12   25.05    3.79 
   1  -1 -12   21.68    2.88 
   1  -1 -12   24.42    3.65 
   1   1 -12   21.47    2.32 
   1   1 -12   20.42    2.32 
   1   1 -12   19.86    2.25 
   1  -1 -12   20.91    2.17 
   1   1 -12   23.36    4.07 
   1  -1 -12   22.80    2.39 
   1  -1 -12   19.08    3.65 
   1   1 -12   20.56    2.03 
   1   1 -12   25.26    2.46 
   1   1 -12   21.33    3.93 
   1  -1 -12   24.28    4.49 
   1  -1 -12   17.19    5.05 
  -1   1  12   18.94    3.86 
  -1   1  12   21.96    2.17 
  -1  -1  12   22.45    2.32 
  -1   1  12   17.82    3.09 
  -1   1  12   21.68    3.02 
  -1  -1  12   21.68    3.86 
  -1   1  12   22.80    6.95 
  -1   1  12   19.08    2.25 
  -1  -1  12   18.59    4.07 
  -1  -1  12   20.14    2.74 
  -1   1  12   23.71    5.47 
  -1   1  12   22.52    3.72 
  -1  -1  12   21.12    2.39 
  -1   1  12   24.84    3.51 
  -1   1  12   23.36    3.30 
  -1  -1  12   21.12    3.79 
  -1  -1  12   18.87    2.81 
  -1  -1  12   28.91    3.72 
   1   1 -11  606.12   66.44 
   1   1 -11  588.86   68.69 
   1   1 -11  600.43   72.90 
   1  -1 -11  624.08   67.78 
   1   1 -11  677.68   79.00 
   1   1 -11  556.16   60.69 
   1  -1 -11  590.61   70.51 
   1  -1 -11  670.80   78.23 
   1   1 -11  645.62   70.16 
   1  -1 -11  576.65   62.30 
   1  -1 -11  659.51   70.16 
   1  -1 -11  558.62   60.62 
   1  -1 -11  631.02   72.62 
   1   1 -11  533.92   58.79 
   1  -1 -11  595.80   70.79 
   1   1 -11  639.51   75.91 
   1   1 -11  581.63   63.21 
   1   1 -11  545.22   59.71 
   1   1 -11  671.44   73.25 
  -1  -1  11  659.44   80.68 
  -1   1  11  472.04   52.69 
  -1   1  11  577.07   67.49 
  -1  -1  11  596.72   72.27 
  -1  -1  11  602.82   69.46 
  -1  -1  11  610.33   66.86 
  -1   1  11  626.81   72.83 
  -1   1  11  591.87   65.32 
  -1   1  11  574.26   76.05 
  -1  -1  11  584.58   65.53 
  -1   1  11  642.46   76.83 
  -1   1  11  607.59   65.67 
  -1  -1  11  633.06   69.25 
  -1   1  11  645.48   79.77 
  -1  -1  11  603.94   71.98 
  -1   1  11  554.90   62.37 
  -1  -1  11  628.57   68.90 
  -1  -1  11  585.84   65.74 
  -1   1  11  592.08   67.49 
  -1   1  11  590.19   67.07 
  -1   1  11  561.14   65.88 
   1   1 -10  261.07   24.84 
   1  -1 -10  284.29   29.19 
   1   1 -10  283.31   26.59 
   1  -1 -10  270.82   25.61 
   1  -1 -10  310.81   31.71 
   1  -1 -10  272.57   30.31 
   1   1 -10  269.35   30.31 
   1   1 -10  282.26   30.45 
   1  -1 -10  225.29   22.03 
   1   1 -10  275.87   26.45 
   1   1 -10  238.69   22.73 
   1   1 -10  243.95   22.45 
   1  -1 -10  287.73   26.73 
   1  -1 -10  261.07   30.17 
   1   1 -10  249.56   26.17 
   1   1 -10  268.79   25.33 
   1   1 -10  289.27   30.73 
   1  -1 -10  271.45   25.89 
  -1  -1  10  289.69   30.31 
  -1  -1  10  311.44   33.19 
  -1   1  10  282.12   26.87 
  -1   1  10  283.03   32.13 
  -1  -1  10  316.21   30.10 
  -1   1  10  252.93   27.85 
  -1   1  10  260.79   25.61 
  -1  -1  10  306.18   34.31 
  -1  -1  10  275.03   26.03 
  -1   1  10  274.12   27.85 
  -1  -1  10  305.62   28.98 
  -1  -1  10  236.65   22.94 
  -1   1  10  259.59   26.59 
  -1   1  10  266.75   31.08 
  -1   1  10  265.14   28.34 
   1   1  -9 1635.44  216.23 
   1   1  -9 1545.92  207.61 
   1  -1  -9 1528.38  203.82 
   1  -1  -9 1613.13  214.76 
   1  -1  -9 1610.75  227.39 
   1   1  -9 1624.57  223.04 
   1   1  -9 1501.16  200.94 
   1  -1  -9 1374.94  189.50 
   1   1  -9 1619.02  219.18 
   1   1  -9 1621.83  224.30 
   1   1  -9 1515.68  211.39 
   1  -1  -9 1923.66  265.14 
   1   1  -9 1659.72  232.65 
   1  -1  -9 1782.01  243.04 
  -1   1   9 1620.57  229.92 
  -1  -1   9 1398.86  195.61 
  -1  -1   9 1672.07  232.58 
  -1  -1   9 1440.05  196.24 
  -1   1   9 1677.33  240.37 
  -1   1   9 1496.66  197.43 
  -1   1   9 1549.14  209.92 
  -1   1   9 1699.08  226.69 
  -1   1   9 1623.09  223.53 
  -1   1   9 1913.49  266.75 
  -1  -1   9 1304.14  176.31 
  -1  -1   9 1369.88  193.64 
  -1  -1   9 1731.70  229.64 
   1  -1  -8 1747.77  237.77 
   1  -1  -8 1544.58  210.69 
   1  -1  -8 1454.15  194.34 
   1  -1  -8 1560.02  210.76 
   1   1  -8 1535.11  212.73 
   1   1  -8 1583.45  211.39 
   1   1  -8 1578.33  216.66 
   1   1  -8 1629.06  220.37 
   1   1  -8 1304.14  180.24 
  -1   1   8 1596.50  222.97 
  -1   1   8 1252.44  161.79 
  -1   1   8 1520.66  207.32 
  -1  -1   8 1504.03  205.36 
  -1   1   8 1443.97  202.90 
  -1  -1   8 1367.22  181.65 
  -1  -1   8 1613.34  222.83 
  -1  -1   8 1690.03  228.86 
  -1   1   8 1933.98  262.05 
   1  -1  -7 1999.93  285.55 
   1  -1  -7 1934.61  272.43 
   1  -1  -7 1825.09  256.51 
   1   1  -7 2348.48  331.65 
   1  -1  -7 1897.00  269.91 
   1   1  -7 1693.82  243.95 
   1   1  -7 1885.56  271.31 
   1   1  -7 1876.65  268.36 
   1   1  -7 2122.29  296.71 
  -1   1   7 1942.11  278.47 
  -1  -1   7 1838.98  262.61 
  -1  -1   7 1706.02  236.23 
  -1  -1   7 2015.99  287.80 
  -1   1   7 1933.84  274.40 
  -1   1   7 1698.80  230.34 
  -1   1   7 1835.26  267.38 
  -1   1   7 1813.44  261.56 
  -1  -1   7 2340.70  329.68 
   1  -1  -6  326.53   34.24 
   1   1  -6  380.97   37.96 
   1   1  -6  365.68   36.20 
   1   1  -6  324.42   33.75 
   1   1  -6  344.42   37.26 
   1  -1  -6  320.14   31.71 
   1  -1  -6  329.12   33.54 
   1   1  -6  379.78   39.01 
   1  -1  -6  347.58   31.22 
   1  -1  -6  387.36   38.94 
  -1  -1   6  356.13   33.05 
  -1   1   6  372.90   37.26 
  -1  -1   6  353.89   34.80 
  -1   1   6  367.22   37.26 
  -1   1   6  379.01   39.50 
  -1  -1   6  325.40   32.27 
  -1   1   6  357.54   36.55 
  -1  -1   6  323.30   33.96 
   1   1  -5  435.91   45.53 
   1  -1  -5  416.05   43.36 
   1   1  -5  412.54   41.68 
   1  -1  -5  399.77   40.48 
   1  -1  -5  399.99   38.94 
   1  -1  -5  392.13   36.48 
   1  -1  -5  421.95   42.45 
   1   1  -5  445.03   45.04 
   1   1  -5  367.15   37.33 
   1   1  -5  411.56   45.11 
  -1   1   5  462.99   46.94 
  -1  -1   5  442.92   44.13 
  -1   1   5  387.43   40.34 
  -1  -1   5  406.51   41.32 
  -1  -1   5  478.71   47.71 
  -1  -1   5  376.27   35.99 
  -1   1   5  411.00   41.54 
  -1   1   5  392.34   40.27 
   1   1  -4 1021.54  127.83 
   1  -1  -4 1378.87  171.82 
   1   1  -4 1186.63  146.85 
   1  -1  -4 1226.55  153.37 
   1   1  -4 1193.71  147.62 
   1   1  -4 1206.27  150.70 
   1  -1  -4 1249.77  148.81 
   1   1  -4 1186.91  151.69 
   1  -1  -4 1564.02  192.45 
  -1   1   4 1308.00  162.14 
  -1  -1   4 1081.67  129.24 
  -1  -1   4 1104.82  135.69 
  -1   1   4 1136.67  144.04 
  -1   1   4 1206.90  150.63 
  -1  -1   4 1324.42  162.56 
  -1  -1   4 1243.24  153.37 
  -1   1   4 1169.16  143.62 
  -1   1   4 1227.81  151.97 
   1   1  -3  132.74   10.45 
   1   1  -3  118.15   11.23 
   1  -1  -3  111.27    9.33 
   1  -1  -3  123.13   10.45 
   1   1  -3  105.59    7.79 
   1   1  -3  100.61    8.21 
   1  -1  -3  132.88    9.89 
   1   1  -3  117.03   10.38 
   1  -1  -3  112.96   10.03 
   1   1  -3  113.17   11.16 
  -1   1   3  141.09   11.23 
  -1   1   3  106.50    9.54 
  -1  -1   3  152.95   10.66 
  -1  -1   3   88.47    7.37 
  -1   1   3  105.17    9.12 
  -1   1   3  117.80   10.31 
  -1  -1   3  106.50    8.77 
  -1   1   3  117.66    9.19 
  -1   1   3  108.89    9.05 
   1  -1  -2  294.95   26.73 
   1  -1  -2  336.77   28.42 
   1   1  -2  297.06   26.66 
   1   1  -2  319.09   30.10 
   1   1  -2  329.19   31.15 
   1  -1  -2  304.99   28.20 
   1   1  -2  360.13   33.61 
   1   1  -2  392.55   36.62 
   1  -1  -2  301.90   27.29 
   1   1  -2  334.24   27.78 
  -1   1   2  294.74   27.50 
  -1  -1   2  378.87   32.98 
  -1   1   2  289.97   25.47 
  -1  -1   2  268.22   22.45 
  -1   1   2  315.51   29.19 
  -1  -1   2  310.46   27.71 
  -1   1   2  301.62   27.64 
  -1  -1   2  305.34   26.24 
  -1   1   2  284.99   25.75 
   1   1  -1   89.67    7.02 
   1   1  -1   90.30    7.23 
   1   1  -1  122.01   10.38 
   1  -1  -1  110.22    8.35 
   1  -1  -1   93.52    7.79 
   1   1  -1   93.73    7.16 
   1  -1  -1   91.56    7.72 
   1   1  -1  109.52    7.79 
  -1   1   1   92.54    6.95 
  -1  -1   1  100.54    7.65 
  -1  -1   1   92.96    6.60 
  -1   1   1  103.70    8.14 
  -1   1   1   78.37    6.03 
  -1  -1   1   93.31    5.96 
  -1  -1   1   80.19    6.10 
  -1   1   1   93.52    7.51 
  -1   1   1   90.86    6.74 
   1  -1   0 4493.99  786.78 
   1  -1   0 4847.18  847.54 
   1   1   0 6053.52 1064.55 
   1  -1   0 3811.05  668.00 
   1   1   0 5155.89  900.51 
   1   1   0 5181.22  917.07 
   1   1   0 5201.42  900.23 
   1   1   0 4389.24  767.91 
   1  -1   0 4574.19  788.67 
  -1  -1   0 4011.99  698.38 
  -1  -1   0 6069.03 1054.58 
  -1   1   0 4725.87  821.16 
  -1   1   0 5403.55  938.89 
  -1  -1   0 5424.25  935.10 
  -1   1   0 4939.16  857.22 
  -1   1   0 5345.04  931.03 
  -1   1   0 4617.69  797.80 
  -1  -1   0 5178.83  893.63 
   1   1   1 2131.13  298.67 
   1   1   1 2088.40  292.64 
   1   1   1 1998.17  264.79 
   1   1   1 1348.49  190.35 
   1  -1   1 2063.56  279.59 
   1   1   1 2149.09  295.45 
   1  -1   1 1863.39  258.68 
   1  -1   1 1679.36  229.28 
   1   1   1 2154.98  293.48 
  -1   1  -1 1874.13  255.45 
  -1   1  -1 1998.66  273.70 
  -1  -1  -1 1743.14  230.06 
  -1   1  -1 1943.24  265.07 
  -1   1  -1 2513.78  329.19 
  -1   1  -1 1895.18  259.03 
  -1   1  -1 2173.57  290.11 
  -1  -1  -1 1938.40  263.94 
  -1  -1  -1 1883.18  252.37 
  -1  -1  -1 1770.08  235.74 
  -1  -1  -1 2051.92  273.28 
   1  -1   2  644.42   70.44 
   1  -1   2  553.78   59.71 
   1   1   2  695.85   75.35 
   1  -1   2  736.55   77.46 
   1   1   2  721.81   81.74 
   1   1   2  667.86   77.04 
   1   1   2  457.94   52.55 
   1   1   2  693.89   75.91 
   1  -1   2  721.18   74.37 
  -1  -1  -2  672.98   72.27 
  -1   1  -2  620.99   64.76 
  -1   1  -2  665.68   67.49 
  -1  -1  -2  684.91   71.49 
  -1   1  -2  690.10   75.07 
  -1  -1  -2  685.96   69.74 
  -1   1  -2  684.98   73.25 
  -1   1  -2  596.93   65.74 
  -1   1  -2  641.06   68.48 
   1   1   3 1134.15  134.22 
   1   1   3 1060.90  125.87 
   1  -1   3  836.38   97.03 
   1  -1   3 1011.43  118.64 
   1  -1   3  911.25  108.75 
   1   1   3  938.68  118.01 
   1   1   3  956.99  115.91 
   1   1   3  917.07  109.87 
   1  -1   3  806.07   93.73 
  -1  -1  -3  965.83  113.59 
  -1   1  -3  987.86  117.52 
  -1   1  -3 1045.04  120.11 
  -1  -1  -3  864.45   99.70 
  -1  -1  -3  946.61  108.19 
  -1   1  -3  903.39  103.28 
  -1   1  -3  822.14   98.44 
  -1   1  -3 1008.70  118.22 
   1   1   4  596.22   69.95 
   1  -1   4  707.29   77.25 
   1   1   4  751.91   84.89 
   1   1   4  908.86  109.73 
   1   1   4  695.92   82.79 
   1  -1   4  685.40   75.21 
   1   1   4  656.91   69.39 
   1  -1   4  668.70   76.76 
   1  -1   4  656.42   74.93 
   1   1   4  711.15   81.88 
  -1  -1  -4  848.80   92.96 
  -1   1  -4  721.81   81.11 
  -1  -1  -4  702.10   72.34 
  -1  -1  -4  700.20   78.37 
  -1   1  -4  696.06   78.09 
  -1   1  -4  672.63   76.62 
  -1   1  -4  719.29   77.32 
  -1   1  -4  770.85   84.12 
  -1  -1  -4  839.96   91.91 
   1   1   5  431.21   53.11 
   1  -1   5  517.36   52.41 
   1  -1   5  445.94   47.78 
   1   1   5  499.96   54.37 
   1   1   5  466.57   52.69 
   1   1   5  545.22   57.74 
   1  -1   5  419.21   45.18 
   1   1   5  470.92   49.74 
   1  -1   5  482.42   49.11 
  -1   1  -5  439.42   46.66 
  -1  -1  -5  328.98   34.87 
  -1   1  -5  476.60   50.87 
  -1  -1  -5  488.60   51.92 
  -1  -1  -5  515.12   48.97 
  -1   1  -5  466.29   46.80 
  -1  -1  -5  498.42   51.43 
  -1   1  -5  451.90   47.50 
  -1   1  -5  412.61   41.04 
   1   1   6   10.45    2.46 
   1   1   6    8.84    1.96 
   1   1   6    8.84    2.03 
   1   1   6    7.16    1.82 
   1  -1   6   10.59    1.82 
   1  -1   6    8.28    1.96 
   1   1   6    7.86    2.95 
   1  -1   6    9.12    2.03 
   1  -1   6   10.80    2.03 
  -1   1  -6   11.30    1.75 
  -1   1  -6    7.09    0.98 
  -1   1  -6    9.68    2.81 
  -1  -1  -6   10.52    1.82 
  -1  -1  -6    8.14    2.32 
  -1   1  -6   10.10    1.82 
  -1  -1  -6    7.72    0.84 
  -1  -1  -6    7.51    1.96 
  -1   1  -6    6.03    1.82 
   1  -1   7  822.49   99.49 
   1   1   7  729.11   93.59 
   1   1   7  706.17   84.61 
   1  -1   7  736.19   86.09 
   1   1   7  934.96  113.17 
   1   1   7  685.12   83.98 
   1   1   7  739.07   90.93 
   1  -1   7  865.29  102.93 
   1  -1   7  840.31  101.66 
  -1  -1  -7  882.13   97.45 
  -1   1  -7  855.05  101.10 
  -1   1  -7  800.74   96.47 
  -1   1  -7  755.98   90.23 
  -1   1  -7  695.92   78.37 
  -1   1  -7  806.21   93.03 
  -1  -1  -7 1016.07  119.62 
  -1  -1  -7  770.15   91.70 
  -1  -1  -7  713.95   84.26 
   1  -1   8  161.02   16.98 
   1  -1   8  170.70   17.82 
   1   1   8  153.86   18.31 
   1   1   8  172.52   17.96 
   1   1   8  190.70   18.45 
   1   1   8  154.07   15.51 
   1  -1   8  146.43   14.45 
   1   1   8  142.78   17.75 
   1  -1   8  174.91   18.31 
  -1   1  -8  163.26   16.63 
  -1  -1  -8  163.33   16.56 
  -1   1  -8  174.63   18.80 
  -1  -1  -8  176.87   15.01 
  -1  -1  -8  181.44   18.10 
  -1  -1  -8  165.58   16.35 
  -1   1  -8  164.74   16.49 
  -1   1  -8  173.65   16.70 
  -1   1  -8  141.79   12.63 
   1  -1   9 2016.41  290.04 
   1   1   9 2243.38  329.19 
   1  -1   9 2118.36  321.69 
   1   1   9 2016.41  305.83 
   1   1   9 2312.91  349.68 
   1  -1   9 1831.89  268.22 
   1   1   9 2315.65  331.51 
   1   1   9 1317.40  196.80 
   1  -1   9 2246.61  334.53 
   1  -1   9 1920.22  280.99 
   1   1   9 1982.11  282.89 
   1   1   9 1905.14  282.19 
   1  -1   9 2054.86  316.14 
   1   1   9 2016.20  296.29 
   1   1   9 2057.81  303.72 
   1   1   9 2469.93  381.88 
   1  -1   9 1917.49  276.08 
  -1  -1  -9 2205.50  327.16 
  -1   1  -9 2091.98  300.01 
  -1  -1  -9 2331.43  332.49 
  -1   1  -9 2308.84  334.46 
  -1   1  -9 2122.22  317.55 
  -1  -1  -9 2173.29  319.51 
  -1  -1  -9 2062.02  293.62 
  -1   1  -9 2113.45  300.29 
  -1   1  -9 2218.90  319.30 
  -1   1  -9 2102.64  313.83 
  -1   1  -9 2040.55  303.58 
  -1  -1  -9 2178.20  309.76 
  -1   1  -9 1835.47  260.72 
  -1   1  -9 2006.17  286.96 
  -1  -1  -9 2205.15  329.75 
  -1   1  -9 2029.53  287.66 
   1  -1  10   19.08    4.21 
   1   1  10   20.00    5.40 
   1   1  10   19.15    2.67 
   1   1  10   21.96    5.05 
   1  -1  10   23.71    2.46 
   1   1  10   14.52    2.25 
   1  -1  10   31.29    6.45 
   1   1  10   22.94    3.09 
   1   1  10   23.29    5.89 
   1  -1  10   20.49    2.95 
   1   1  10   24.35    2.88 
   1  -1  10   24.28    3.37 
   1   1  10   20.91    2.25 
   1  -1  10   22.73    5.75 
   1  -1  10   19.29    2.32 
   1  -1  10   18.38    3.02 
   1   1  10   18.38    3.72 
  -1  -1 -10   24.42    5.05 
  -1  -1 -10   21.47    2.32 
  -1   1 -10   22.59    5.12 
  -1   1 -10   24.49    3.30 
  -1   1 -10   22.80    2.46 
  -1  -1 -10   21.54    2.32 
  -1   1 -10   22.31    4.56 
  -1   1 -10   21.26    2.81 
  -1  -1 -10   22.66    2.17 
  -1   1 -10   21.12    2.39 
  -1   1 -10   20.00    1.96 
  -1   1 -10   21.05    3.02 
  -1  -1 -10   17.68    3.16 
  -1   1 -10   22.45    1.96 
  -1   1 -10   20.07    1.61 
  -1  -1 -10   18.73    2.39 
  -1  -1 -10   21.26    4.14 
  -1   1 -10   21.82    2.88 
  -1  -1 -10   23.92    2.81 
   1   1  11  812.60   98.93 
   1   1  11  758.37   91.56 
   1   1  11  740.19   89.31 
   1   1  11  999.16  115.62 
   1  -1  11  750.23   95.49 
   1  -1  11  675.51   81.25 
   1   1  11  787.13   94.23 
   1   1  11  783.69  104.54 
   1  -1  11  702.66   82.65 
   1   1  11  836.59  108.68 
   1  -1  11  780.54   93.94 
   1  -1  11  781.73   92.40 
   1  -1  11  674.87   81.18 
   1  -1  11  910.47  109.80 
   1  -1  11  814.91  107.06 
   1   1  11  593.07   77.04 
   1   1  11  646.88   82.79 
   1  -1  11  697.26   96.47 
   1   1  11  787.13  106.22 
   1   1  11  818.14   95.49 
  -1   1 -11  811.83  104.47 
  -1  -1 -11  761.45   93.80 
  -1  -1 -11  732.76   86.86 
  -1  -1 -11  753.45   87.14 
  -1  -1 -11  798.64   91.49 
  -1   1 -11  806.36   92.19 
  -1   1 -11  800.60   95.14 
  -1  -1 -11  777.73   99.42 
  -1   1 -11  745.81   95.63 
  -1   1 -11  666.31   83.49 
  -1  -1 -11  977.90  120.26 
  -1   1 -11  831.05   96.05 
  -1  -1 -11  771.70   88.68 
  -1   1 -11  759.91   86.86 
  -1   1 -11  833.79   94.79 
  -1  -1 -11  797.80   95.42 
  -1   1 -11  804.74   91.91 
  -1   1 -11  762.65   87.49 
  -1  -1 -11  727.35   82.23 
   1   1  12  141.79   18.80 
   1  -1  12  147.90   18.52 
   1  -1  12  130.22   13.12 
   1   1  12  135.62   18.31 
   1   1  12  131.62   13.54 
   1  -1  12  130.15   17.40 
   1  -1  12  136.18   14.24 
   1   1  12  117.73   17.12 
   1   1  12  118.01   12.98 
   1  -1  12  116.82   11.79 
   1  -1  12  143.20   13.26 
   1   1  12   98.79    9.75 
   1   1  12  136.32   13.96 
   1   1  12  134.57   14.03 
   1  -1  12  139.06   16.49 
   1  -1  12  132.74   13.12 
   1   1  12  127.27   13.12 
  -1   1 -12  139.41   12.14 
  -1   1 -12  124.89   14.73 
  -1  -1 -12  149.93   14.45 
  -1   1 -12  150.42   13.12 
  -1   1 -12  129.80   11.23 
  -1  -1 -12  126.15   13.68 
  -1  -1 -12  111.84   11.09 
  -1   1 -12  150.35   12.91 
  -1  -1 -12  111.41   10.31 
  -1   1 -12  123.34   11.51 
  -1   1 -12  143.20   15.58 
  -1  -1 -12  126.36   11.23 
  -1  -1 -12  162.07   19.22 
  -1   1 -12  106.85   12.07 
  -1  -1 -12  130.50   12.14 
  -1  -1 -12  147.97   13.96 
  -1   1 -12  126.85   11.65 
   1   1  13  125.45   18.17 
   1  -1  13   99.77   10.73 
   1   1  13  105.73   16.49 
   1   1  13  107.14   12.63 
   1  -1  13   91.49    9.19 
   1  -1  13  120.89   12.21 
   1   1  13  107.63   11.58 
   1  -1  13  122.92   13.96 
   1  -1  13   99.35   15.86 
   1  -1  13  117.94   12.63 
   1   1  13  116.33   12.42 
   1   1  13   93.24   10.66 
   1   1  13  115.20   12.42 
   1  -1  13  109.31   19.29 
   1   1  13  137.73   12.28 
  -1  -1 -13  123.90   16.49 
  -1  -1 -13  113.31   12.70 
  -1   1 -13  113.17   11.86 
  -1   1 -13  108.40   10.17 
  -1  -1 -13  113.87   10.17 
  -1   1 -13  122.64   15.58 
  -1   1 -13  103.00    9.19 
  -1   1 -13  119.97   14.87 
  -1  -1 -13  120.68   11.16 
  -1   1 -13  110.08   10.52 
  -1   1 -13  110.50   10.73 
  -1  -1 -13  115.20   11.72 
  -1  -1 -13   89.24    9.96 
  -1  -1 -13  104.61   13.40 
  -1   1 -13  114.92   10.73 
  -1  -1 -13  121.59   10.59 
  -1   1 -13  108.96   15.79 
   1   1  14   56.06   11.65 
   1   1  14   58.79    7.86 
   1   1  14   62.44   12.63 
   1  -1  14   62.93    7.65 
   1  -1  14   61.88   11.72 
   1   1  14   68.13    7.72 
   1  -1  14   68.62    8.28 
   1   1  14   51.71    7.86 
   1  -1  14   61.95    8.77 
   1   1  14   61.95    7.79 
   1   1  14   61.25    7.30 
   1  -1  14   63.78    9.54 
   1  -1  14   65.60    6.60 
  -1   1 -14   62.37    8.98 
  -1  -1 -14   69.32    7.72 
  -1  -1 -14   65.39    7.51 
  -1  -1 -14   63.78    6.60 
  -1  -1 -14   65.67    6.45 
  -1   1 -14   57.81    6.31 
  -1   1 -14   58.79    7.37 
  -1  -1 -14   62.37    5.19 
  -1  -1 -14   61.95   10.95 
  -1   1 -14   61.04    6.17 
  -1  -1 -14   72.34    7.44 
  -1  -1 -14   59.78    9.33 
  -1   1 -14   69.04    6.74 
  -1  -1 -14   56.76    7.51 
  -1   1 -14   68.76    7.16 
  -1   1 -14   59.50   10.80 
  -1   1 -14   68.69   10.10 
   1   1  15   41.89    7.44 
   1  -1  15   31.85    3.86 
   1   1  15   32.98    6.81 
   1  -1  15   36.34    6.10 
   1   1  15   39.78    4.84 
   1  -1  15   34.80    4.77 
   1  -1  15   36.27    9.40 
   1   1  15   33.33    6.81 
   1   1  15   40.55   10.59 
   1   1  15   33.89    6.10 
   1  -1  15   38.73    7.86 
   1  -1  15   34.80    5.19 
  -1  -1 -15   30.38    5.96 
  -1   1 -15   39.85    4.35 
  -1   1 -15   31.43    3.37 
  -1   1 -15   36.97    5.33 
  -1   1 -15   37.75    8.21 
  -1  -1 -15   35.78    3.51 
  -1   1 -15   38.73    6.17 
  -1  -1 -15   32.62    3.58 
  -1  -1 -15   36.41    4.14 
  -1   1 -15   36.41    3.65 
  -1  -1 -15   37.47    4.49 
  -1  -1 -15   32.48    4.21 
  -1   1 -15   31.92    4.49 
  -1   1 -15   30.45    7.37 
   1   1  16  163.68   21.61 
   1   1  16  181.93   20.14 
   1   1  16  160.25   23.50 
   1  -1  16  175.82   19.64 
   1  -1  16  170.70   22.10 
   1   1  16  173.58   35.29 
   1  -1  16  166.28   23.43 
   1   1  16  175.75   20.42 
   1   1  16  181.58   27.99 
   1  -1  16  177.86   21.47 
   1  -1  16  174.14   28.42 
   1  -1  16  185.50   19.64 
  -1   1 -16  195.19   25.75 
  -1   1 -16  165.44   16.21 
  -1  -1 -16  172.67   19.08 
  -1  -1 -16  180.10   26.66 
  -1  -1 -16  177.44   17.82 
  -1   1 -16  171.96   17.26 
  -1  -1 -16  162.56   18.17 
  -1  -1 -16  215.46   26.24 
  -1   1 -16  159.76   16.49 
  -1   1 -16  177.72   18.17 
  -1   1 -16  154.21   20.14 
  -1   1 -16  185.79   20.21 
  -1  -1 -16  163.97   15.86 
  -1  -1 -16  170.56   15.29 
   1   1  17   63.21   14.03 
   1   1  17   86.16    9.75 
   1   1  17   83.21   12.91 
   1  -1  17   86.09   11.65 
   1  -1  17   94.30   14.52 
   1   1  17   95.84   12.91 
   1  -1  17   85.88   12.56 
  -1   1 -17   85.81   11.02 
  -1  -1 -17   85.32    9.26 
  -1   1 -17   82.16    8.00 
  -1  -1 -17   81.11    9.33 
  -1   1 -17   75.35    8.28 
  -1   1 -17   89.52    9.19 
  -1  -1 -17   84.82    7.86 
  -1  -1 -17   86.44   10.52 
  -1   1 -17   84.05    9.26 
  -1  -1 -17   84.89    8.91 
   1  -1  18  323.44   41.89 
   1   1  18  286.89   42.24 
   1  -1  18  368.62   44.06 
   1  -1  18  388.62   47.57 
   1  -1  18  337.68   41.89 
   1   1  18  373.25   44.76 
   1   1  18  374.94   45.46 
   1   1  18  363.50   43.57 
  -1   1 -18  391.50   41.89 
  -1  -1 -18  391.29   41.54 
  -1   1 -18  370.38   40.55 
  -1   1 -18  394.30   43.78 
  -1  -1 -18  363.22   41.04 
  -1  -1 -18  387.08   41.61 
  -1   1 -18  371.99   39.71 
  -1   1 -18  357.82   40.83 
  -1  -1 -18  355.01   38.73 
   1  -1  19   39.78    5.54 
   1   1  19   34.66    5.61 
   1   1  19   39.43    5.47 
   1  -1  19   33.89    6.17 
   1   1  19   26.59    5.82 
   1   1  19   36.27    4.98 
   1  -1  19   39.36    7.44 
   1  -1  19   41.68    6.95 
  -1   1 -19   35.29    4.35 
  -1  -1 -19   38.24    4.42 
  -1  -1 -19   37.47    4.42 
  -1   1 -19   40.27    4.63 
  -1  -1 -19   35.85    4.42 
  -1  -1 -19   37.33    4.63 
  -1   1 -19   39.92    4.77 
  -1   1 -19   39.64    5.75 
   1   1  20  305.62   35.36 
   1  -1  20  300.50   34.38 
   1  -1  20  377.18   42.45 
   1   1  20  240.51   32.62 
   1   1  20  294.32   31.99 
   1   1  20  302.11   34.73 
   1  -1  20  304.99   35.43 
  -1  -1 -20  302.32   31.08 
  -1  -1 -20  298.81   30.73 
  -1   1 -20  312.78   33.33 
  -1   1 -20  299.87   31.57 
  -1   1 -20  315.30   32.62 
  -1   1 -20  318.53   34.03 
  -1  -1 -20  321.27   33.54 
   1  -1  21   63.21    7.86 
   1   1  21   47.92    8.42 
   1  -1  21   59.85    7.51 
   1   1  21   63.21    6.60 
   1  -1  21   64.55    7.37 
  -1  -1 -21   63.43    6.95 
  -1   1 -21   54.30    6.17 
  -1  -1 -21   59.99    5.61 
  -1   1 -21   60.90    6.74 
  -1   1 -21   57.60    6.03 
  -1  -1 -21   61.67    6.10 
   1   2 -22   12.21    2.10 
   1  -2 -22   11.44    2.32 
   1   2 -22   12.21    1.61 
   1  -2 -22   13.40    2.32 
  -1  -2  22   11.72    1.96 
  -1  -2  22   14.94    4.00 
  -1   2  22   12.14    2.74 
  -1   2  22   10.59    3.65 
   1   2 -21   28.77    2.95 
   1  -2 -21   22.38    3.09 
   1  -2 -21   21.12    3.16 
   1   2 -21   25.68    3.86 
   1  -2 -21   26.59    3.79 
   1  -2 -21   27.36    3.02 
   1   2 -21   24.84    3.37 
   1   2 -21   29.19    3.86 
  -1  -2  21   22.87    4.14 
  -1   2  21   23.29    4.21 
  -1   2  21   25.40    5.96 
  -1  -2  21   25.75    4.63 
  -1   2  21   23.78    4.28 
   1   2 -20   29.19    4.42 
   1  -2 -20   29.82    4.63 
   1  -2 -20   26.45    3.86 
   1   2 -20   28.27    3.93 
   1   2 -20   24.63    4.49 
   1  -2 -20   30.17    3.58 
   1  -2 -20   25.47    3.37 
   1   2 -20   29.33    3.30 
  -1  -2  20   27.50    5.26 
  -1   2  20   24.28    5.05 
  -1  -2  20   29.40    5.89 
  -1   2  20   24.77    4.91 
  -1   2  20   24.35    6.81 
  -1  -2  20   29.05    4.56 
  -1  -2  20   23.15    5.05 
   1  -2 -19  482.35   57.18 
   1   2 -19  518.49   60.13 
   1   2 -19  508.59   58.16 
   1   2 -19  523.89   60.69 
   1   2 -19  499.26   56.13 
   1  -2 -19  528.24   57.04 
   1  -2 -19  480.32   54.37 
   1  -2 -19  501.79   56.62 
   1  -2 -19  511.33   59.43 
  -1   2  19  483.13   60.13 
  -1  -2  19  492.46   61.88 
  -1   2  19  465.87   58.93 
  -1   2  19  484.95   58.16 
  -1  -2  19  478.00   57.81 
  -1   2  19  500.81   61.25 
  -1  -2  19  504.95   61.04 
  -1  -2  19  493.65   65.04 
   1  -2 -18  282.47   29.54 
   1   2 -18  282.33   31.99 
   1  -2 -18  297.90   32.20 
   1  -2 -18  288.29   29.47 
   1  -2 -18  278.19   30.87 
   1   2 -18  274.33   28.84 
   1   2 -18  270.33   30.17 
   1   2 -18  280.99   31.08 
   1  -2 -18  274.12   31.29 
  -1   2  18  284.64   38.03 
  -1  -2  18  288.57   32.55 
  -1   2  18  283.87   33.12 
  -1  -2  18  290.04   37.04 
  -1   2  18  291.38   33.12 
  -1  -2  18  272.36   33.75 
  -1   2  18  267.87   36.55 
  -1  -2  18  269.63   31.99 
   1   2 -17  486.00   55.57 
   1   2 -17  456.39   49.88 
   1  -2 -17  461.94   52.20 
   1   2 -17  408.47   55.29 
   1   2 -17  437.59   58.65 
   1  -2 -17  455.55   51.85 
   1  -2 -17  449.10   49.67 
   1  -2 -17  468.88   63.35 
   1  -2 -17  445.80   49.53 
   1   2 -17  389.32   44.13 
   1   2 -17  440.19   48.48 
   1  -2 -17  418.72   46.59 
   1   2 -17  468.04   51.64 
   1  -2 -17  413.11   55.78 
  -1  -2  17  435.91   55.43 
  -1   2  17  390.79   47.29 
  -1  -2  17  455.48   51.50 
  -1   2  17  461.94   60.83 
  -1   2  17  442.92   67.28 
  -1  -2  17  404.55   50.16 
  -1   2  17  461.45   60.97 
  -1  -2  17  427.42   51.71 
  -1  -2  17  431.07   59.43 
  -1   2  17  437.52   51.99 
  -1  -2  17  414.51   69.81 
  -1   2  17  452.25   53.04 
   1  -2 -16  706.31   97.17 
   1   2 -16  715.01   86.09 
   1   2 -16  690.87   83.42 
   1  -2 -16  666.45   88.19 
   1   2 -16  713.95   86.37 
   1  -2 -16  675.51   78.86 
   1  -2 -16  649.13   76.90 
   1   2 -16  703.85   96.47 
   1  -2 -16  679.15   81.46 
   1   2 -16  722.44   84.19 
   1   2 -16  744.54   89.74 
   1  -2 -16  639.02   75.84 
   1  -2 -16  638.53   84.89 
   1  -2 -16  641.97   75.21 
  -1   2  16  653.90   80.68 
  -1   2  16  706.45   83.98 
  -1   2  16  666.17   91.35 
  -1   2  16  745.88   99.56 
  -1   2  16  645.55   92.75 
  -1  -2  16  582.26   91.07 
  -1  -2  16  786.64   94.44 
  -1  -2  16  645.76   81.46 
  -1  -2  16  680.14   84.05 
  -1  -2  16  657.47   94.93 
  -1   2  16  769.52  120.75 
  -1   2  16  676.84   86.65 
  -1  -2  16  620.22   75.98 
  -1  -2  16  711.29   88.68 
  -1   2  16  673.61   85.67 
   1  -2 -15  170.84   16.98 
   1  -2 -15  160.88   19.22 
   1  -2 -15  170.91   16.07 
   1  -2 -15  178.07   16.91 
   1   2 -15  148.81   21.33 
   1   2 -15  184.31   16.91 
   1  -2 -15  159.90   15.44 
   1   2 -15  181.93   17.89 
   1  -2 -15  166.21   17.33 
   1  -2 -15  171.68   23.15 
   1   2 -15  169.58   20.56 
   1   2 -15  157.30   15.86 
   1   2 -15  168.46   16.28 
   1   2 -15  159.62   17.40 
   1   2 -15  173.30   16.84 
   1  -2 -15  169.16   21.82 
  -1   2  15  156.39   18.45 
  -1  -2  15  185.22   20.35 
  -1   2  15  163.75   24.70 
  -1   2  15  166.91   18.87 
  -1  -2  15  157.44   15.22 
  -1   2  15  149.02   19.86 
  -1   2  15  170.98   21.96 
  -1   2  15  166.70   19.93 
  -1  -2  15  174.35   24.49 
  -1   2  15  145.79   23.92 
  -1  -2  15  220.94   22.03 
  -1   2  15  174.98   17.33 
  -1   2  15  207.61   20.84 
  -1  -2  15  156.74   23.43 
  -1  -2  15  149.72   16.00 
  -1  -2  15  174.35   18.87 
   1   2 -14  153.51   18.17 
   1   2 -14  151.90   14.73 
   1  -2 -14  162.35   20.91 
   1  -2 -14  177.79   21.33 
   1  -2 -14  166.98   16.35 
   1   2 -14  162.56   15.44 
   1  -2 -14  166.84   15.22 
   1  -2 -14  180.10   17.05 
   1   2 -14  162.42   19.57 
   1   2 -14  193.01   21.96 
   1   2 -14  156.32   13.96 
   1   2 -14  161.30   19.36 
   1   2 -14  171.19   17.40 
   1   2 -14  166.21   16.07 
   1  -2 -14  165.93   16.70 
   1   2 -14  171.05   16.14 
   1  -2 -14  151.13   15.65 
   1  -2 -14  171.40   21.33 
   1   2 -14  168.10   16.28 
  -1   2  14  146.71   19.22 
  -1   2  14  159.90   28.34 
  -1   2  14  171.19   23.01 
  -1  -2  14  172.74   16.77 
  -1   2  14  161.30   19.72 
  -1  -2  14  170.63   17.05 
  -1   2  14  166.35   18.17 
  -1   2  14  172.10   19.29 
  -1  -2  14  154.91   19.29 
  -1  -2  14  165.16   17.89 
  -1   2  14  171.40   21.75 
  -1   2  14  188.03   17.82 
  -1  -2  14  181.65   18.31 
  -1   2  14  168.60   17.40 
   1   2 -13   93.45    8.77 
   1   2 -13   92.26    8.56 
   1   2 -13  100.26   11.86 
   1  -2 -13   89.88    8.77 
   1  -2 -13  120.96   13.61 
   1   2 -13   98.22   10.03 
   1  -2 -13   92.12   12.35 
   1   2 -13   97.31   13.19 
   1   2 -13  100.40    9.89 
   1   2 -13   81.53   10.59 
   1  -2 -13   96.12    9.26 
   1   2 -13   87.84    8.49 
   1  -2 -13   83.98    8.91 
   1   2 -13   94.65    8.70 
   1  -2 -13   96.12    9.12 
   1  -2 -13   96.82   12.63 
   1   2 -13  110.85    9.19 
  -1  -2  13  107.06    9.68 
  -1   2  13  110.15   10.80 
  -1   2  13   87.63   13.47 
  -1   2  13   93.73    9.61 
  -1  -2  13   88.40   12.98 
  -1   2  13  109.03   13.96 
  -1   2  13   94.09    9.19 
  -1   2  13   91.42    9.61 
  -1   2  13  103.42   18.38 
  -1   2  13   68.90    6.74 
  -1  -2  13   89.60    8.98 
  -1  -2  13   92.05    9.96 
  -1   2  13   95.42   10.24 
  -1  -2  13   93.59   14.17 
  -1   2  13  111.91   10.66 
  -1  -2  13   98.72   10.31 
  -1  -2  13   83.98    9.19 
  -1   2  13  101.45   14.03 
  -1   2  13  101.10   13.19 
   1  -2 -12  353.19   34.03 
   1   2 -12  321.83   32.84 
   1   2 -12  311.02   30.52 
   1   2 -12  294.04   33.61 
   1  -2 -12  330.74   36.97 
   1  -2 -12  299.52   30.38 
   1  -2 -12  327.93   32.84 
   1   2 -12  347.86   34.38 
   1   2 -12  294.25   29.82 
   1   2 -12  319.58   36.69 
   1   2 -12  260.09   25.47 
   1  -2 -12  346.73   38.10 
   1   2 -12  326.67   35.92 
   1   2 -12  334.32   36.13 
   1   2 -12  334.46   32.27 
   1  -2 -12  320.91   32.55 
   1   2 -12  277.20   28.13 
   1  -2 -12  306.04   36.83 
   1   2 -12  326.25   32.69 
  -1   2  12  312.28   32.69 
  -1   2  12  318.46   33.47 
  -1  -2  12  341.61   33.61 
  -1  -2  12  300.08   30.17 
  -1  -2  12  331.86   34.45 
  -1   2  12  343.79   39.85 
  -1   2  12  320.00   40.90 
  -1   2  12  312.71   31.29 
  -1   2  12  322.04   36.90 
  -1  -2  12  316.35   33.05 
  -1   2  12  319.16   35.85 
  -1   2  12  324.84   34.38 
  -1  -2  12  334.88   38.03 
  -1   2  12  323.44   37.11 
  -1   2  12  385.81   37.33 
  -1  -2  12  357.26   42.94 
  -1   2  12  276.78   28.34 
  -1   2  12  309.69   39.22 
  -1  -2  12  354.24   34.73 
  -1   2  12  316.56   31.92 
   1   2 -11  122.29   13.89 
   1   2 -11  133.09   10.73 
   1   2 -11  107.84   10.59 
   1  -2 -11  135.34   13.26 
   1   2 -11  119.20   10.73 
   1   2 -11  125.73   13.26 
   1  -2 -11  120.47   12.98 
   1   2 -11  119.13   14.59 
   1   2 -11  129.38   11.65 
   1   2 -11  134.92   11.86 
   1   2 -11  123.55   12.49 
   1   2 -11  125.45   11.02 
   1  -2 -11  113.52   10.24 
   1  -2 -11  116.12   13.68 
   1  -2 -11  118.22   11.86 
   1  -2 -11  114.78    9.89 
   1   2 -11  117.94   11.09 
   1  -2 -11  130.57   11.16 
   1   2 -11  111.06    9.75 
   1  -2 -11  123.55   11.09 
   1   2 -11  122.29   10.10 
   1   2 -11  141.37   12.07 
  -1   2  11  113.10   10.24 
  -1  -2  11  119.27   12.07 
  -1  -2  11  127.13   11.79 
  -1  -2  11  116.19   14.52 
  -1   2  11  135.06   15.86 
  -1   2  11  111.13   13.26 
  -1   2  11  116.05   11.51 
  -1   2  11  115.98   10.45 
  -1   2  11  130.64   14.10 
  -1   2  11  125.94   16.42 
  -1  -2  11  116.61   10.95 
  -1  -2  11  112.96   15.08 
  -1   2  11  142.15   12.28 
  -1   2  11  147.48   15.29 
  -1  -2  11  124.04   10.87 
  -1   2  11  121.45   11.30 
  -1   2  11  124.04   11.44 
  -1   2  11  112.96   13.47 
  -1  -2  11  131.20   14.73 
   1   2 -10  860.94   98.58 
   1  -2 -10  897.63  109.31 
   1   2 -10  813.93   94.02 
   1   2 -10  661.82   75.35 
   1   2 -10  750.16   86.23 
   1  -2 -10  806.50   92.05 
   1   2 -10  801.30  100.26 
   1   2 -10  709.74   81.46 
   1  -2 -10  833.93  103.28 
   1   2 -10  720.55   85.10 
   1  -2 -10  886.06  100.82 
   1   2 -10  631.94   81.46 
   1   2 -10  893.49  109.73 
   1  -2 -10  842.00  100.12 
   1   2 -10  874.48  109.31 
   1   2 -10  810.99   94.44 
   1  -2 -10  881.85  105.52 
   1  -2 -10  967.02  111.20 
  -1   2  10  864.94  101.59 
  -1  -2  10  795.55   92.26 
  -1   2  10  802.43   95.21 
  -1  -2  10  998.88  116.68 
  -1   2  10  790.22  108.33 
  -1  -2  10  882.06  102.50 
  -1   2  10  816.60  104.47 
  -1  -2  10  905.98  113.59 
  -1   2  10  883.25  101.66 
  -1   2  10  541.22   65.60 
  -1   2  10  843.82  103.21 
  -1   2  10  800.25   94.58 
  -1  -2  10 1040.55  127.20 
  -1   2  10  929.35  115.69 
  -1  -2  10  938.47  113.17 
  -1  -2  10  810.21   93.52 
  -1   2  10  806.78   95.42 
  -1   2  10  882.34  109.31 
   1   2  -9  243.04   23.22 
   1   2  -9  249.42   23.71 
   1   2  -9  285.55   31.92 
   1   2  -9  259.24   27.50 
   1   2  -9  201.43   21.61 
   1   2  -9  228.44   21.40 
   1   2  -9  282.89   25.40 
   1   2  -9  278.40   29.54 
   1   2  -9  245.00   24.70 
   1  -2  -9  257.91   27.43 
   1  -2  -9  258.40   28.49 
   1  -2  -9  250.89   22.94 
   1   2  -9  242.47   21.68 
   1  -2  -9  280.64   27.71 
   1  -2  -9  192.45   18.59 
   1  -2  -9  285.27   27.85 
  -1   2   9  176.24   16.63 
  -1  -2   9  271.59   29.47 
  -1   2   9  314.53   28.27 
  -1   2   9  252.58   24.91 
  -1   2   9  252.72   24.42 
  -1   2   9  257.28   24.77 
  -1   2   9  194.84   18.73 
  -1   2   9  308.00   32.20 
  -1   2   9  310.88   36.41 
  -1   2   9  246.26   27.01 
  -1  -2   9  221.22   20.77 
  -1  -2   9  252.09   23.57 
  -1  -2   9  253.63   27.22 
  -1  -2   9  254.68   25.96 
  -1   2   9  289.83   30.03 
   1  -2  -8  932.85  112.33 
   1   2  -8  738.86   92.75 
   1  -2  -8  929.56  112.89 
   1   2  -8  872.94  107.98 
   1   2  -8  907.81  110.64 
   1   2  -8  939.73  113.80 
   1  -2  -8  881.85  108.26 
   1  -2  -8  866.62  102.93 
   1   2  -8  884.30  110.71 
  -1   2   8  810.56   99.63 
  -1   2   8  914.40  112.75 
  -1   2   8  880.09  111.34 
  -1  -2   8  904.51  112.40 
  -1   2   8  893.70  116.75 
  -1  -2   8  818.56  100.12 
  -1  -2   8 1007.79  121.24 
   1  -2  -7 1593.98  211.60 
   1   2  -7 1446.43  198.91 
   1   2  -7 1438.92  192.59 
   1  -2  -7 1420.19  189.92 
   1   2  -7 1490.98  198.34 
   1   2  -7 1546.48  207.32 
   1  -2  -7 1175.89  158.00 
   1  -2  -7 1340.98  175.12 
   1   2  -7 1465.72  193.22 
  -1  -2   7 1239.81  167.19 
  -1   2   7 1420.05  200.80 
  -1  -2   7 1529.36  205.22 
  -1   2   7 1436.19  193.57 
  -1   2   7 1507.05  201.08 
  -1  -2   7 1379.57  182.35 
  -1   2   7 1351.08  183.89 
   1   2  -6  719.57   81.88 
   1  -2  -6  819.55   92.54 
   1   2  -6  812.95   92.89 
   1  -2  -6  715.78   81.74 
   1   2  -6  728.41   83.42 
   1   2  -6  722.44   83.35 
   1  -2  -6  672.49   75.49 
   1  -2  -6  699.50   79.91 
   1   2  -6  694.17   82.86 
  -1   2   6  659.51   78.44 
  -1   2   6  767.98   87.28 
  -1   2   6  759.98   87.49 
  -1  -2   6  705.11   80.47 
  -1  -2   6  779.55   88.75 
  -1   2   6  667.93   83.49 
  -1  -2   6  736.90   83.21 
   1   2  -5  479.20   49.60 
   1   2  -5  436.89   47.85 
   1  -2  -5  420.12   44.55 
   1  -2  -5  439.70   46.87 
   1   2  -5  455.06   46.03 
   1  -2  -5  506.49   52.76 
   1   2  -5  442.01   50.80 
   1   2  -5  534.13   54.09 
  -1   2   5  483.41   50.59 
  -1   2   5  596.08   60.90 
  -1  -2   5  428.05   44.27 
  -1   2   5  450.92   50.23 
  -1  -2   5  433.24   44.34 
  -1   2   5  458.64   52.69 
  -1   2   5  434.86   47.36 
  -1  -2   5  429.17   44.20 
   1  -2  -4   20.56    3.09 
   1  -2  -4   24.70    2.81 
   1   2  -4   42.52    5.61 
   1   2  -4   20.77    1.96 
   1   2  -4   25.68    2.95 
   1  -2  -4   21.47    2.39 
   1   2  -4   23.64    2.53 
   1   2  -4   17.12    1.96 
  -1   2   4   15.51    3.65 
  -1  -2   4   22.80    2.32 
  -1   2   4   27.22    2.81 
  -1   2   4   25.26    2.74 
  -1   2   4   18.52    2.60 
  -1  -2   4   29.61    2.39 
  -1  -2   4   21.54    1.89 
  -1   2   4   21.89    4.00 
   1   2  -3 4930.39  873.22 
   1   2  -3 5668.97 1000.70 
   1   2  -3 4999.29  867.68 
   1  -2  -3 4495.75  797.66 
   1   2  -3 5229.91  917.42 
   1  -2  -3 5468.80  955.45 
   1   2  -3 4749.10  850.91 
   1  -2  -3 4571.31  801.02 
   1  -2  -3 4310.73  769.73 
   1  -2  -3 4184.66  741.46 
   1   2  -3 5317.19  943.73 
  -1   2   3 5741.66 1015.50 
  -1  -2   3 5033.32  879.53 
  -1   2   3 4944.77  865.99 
  -1  -2   3 4869.35  854.70 
  -1  -2   3 5090.08  877.78 
  -1   2   3 4635.37  824.32 
  -1  -2   3 4443.27  786.92 
  -1   2   3 4753.31  842.07 
  -1   2   3 4488.59  801.86 
   1  -2  -2  205.85   17.61 
   1   2  -2  225.29   17.96 
   1   2  -2  152.11   14.94 
   1  -2  -2  205.78   16.84 
   1   2  -2  231.60   21.40 
   1   2  -2  216.38   20.28 
   1  -2  -2  189.08   17.75 
   1  -2  -2  183.54   16.70 
   1  -2  -2  193.22   16.35 
   1   2  -2  217.50   20.98 
   1   2  -2  189.43   15.93 
  -1   2   2  187.89   16.77 
  -1   2   2  211.11   19.43 
  -1  -2   2  173.51   14.31 
  -1   2   2  219.11   18.10 
  -1  -2   2  181.37   15.22 
  -1   2   2  172.52   15.01 
  -1   2   2  261.84   23.36 
  -1  -2   2  201.29   16.49 
   1   2  -1 2530.76  340.49 
   1  -2  -1 1946.96  264.58 
   1   2  -1 2097.10  290.25 
   1   2  -1 2204.94  304.64 
   1  -2  -1 2301.13  314.25 
   1  -2  -1 1477.93  204.45 
   1   2  -1 1892.79  270.54 
   1   2  -1 2194.41  306.11 
   1   2  -1 1690.03  235.81 
   1   2  -1 1669.61  225.50 
   1   2  -1 2364.97  325.54 
   1  -2  -1 1658.31  232.30 
  -1   2   1 2424.68  323.02 
  -1   2   1 2082.36  286.82 
  -1   2   1 2196.45  302.32 
  -1   2   1 1874.20  260.44 
  -1  -2   1 1715.50  231.39 
  -1   2   1 2242.54  309.20 
  -1   2   1 1819.40  247.81 
   1   2   0 1083.42  126.85 
   1  -2   0  851.26   97.31 
   1  -2   0  895.60  103.35 
   1  -2   0  830.63   91.42 
   1   2   0  779.13   87.21 
   1   2   0  906.40  101.45 
   1   2   0  883.88  102.93 
   1   2   0  919.66  103.84 
   1   2   0  858.06   98.58 
   1   2   0  963.30  111.63 
   1   2   0  903.81  109.87 
  -1   2   0  971.23  110.43 
  -1   2   0  918.26  107.98 
  -1   2   0  905.49  104.96 
  -1  -2   0  913.63  104.47 
  -1   2   0  890.48  102.57 
  -1  -2   0  832.74   91.35 
  -1   2   0 1078.23  120.96 
  -1   2   0  927.17  106.08 
   1   2   1 1148.39  139.34 
   1  -2   1 1236.72  140.74 
   1   2   1 1259.66  153.09 
   1   2   1 1155.68  149.58 
   1  -2   1 1202.48  148.81 
   1  -2   1 1224.51  144.81 
   1   2   1  921.28  111.70 
   1  -2   1 1572.79  188.31 
   1   2   1 1196.17  142.92 
   1   2   1 1044.48  129.94 
   1   2   1 1402.09  180.52 
   1  -2   1 1039.99  120.26 
  -1   2  -1 1121.38  134.64 
  -1  -2  -1 1109.03  132.46 
  -1   2  -1 1218.55  150.49 
  -1   2  -1 1142.07  139.55 
  -1   2  -1 1135.97  138.15 
  -1  -2  -1 1013.61  121.31 
  -1   2  -1 1262.12  155.62 
   1   2   2  982.04  112.47 
   1  -2   2  967.72  114.43 
   1  -2   2  705.82   78.79 
   1   2   2 1285.90  150.49 
   1  -2   2  959.09  113.80 
   1  -2   2 1058.93  119.20 
   1  -2   2 1075.98  132.32 
   1   2   2 1075.00  137.65 
   1   2   2  981.90  118.99 
   1   2   2 1198.97  150.00 
   1   2   2 1126.57  134.01 
  -1   2  -2 1116.25  134.08 
  -1   2  -2 1057.81  126.64 
  -1   2  -2 1048.83  129.24 
  -1  -2  -2 1136.32  131.55 
  -1   2  -2 1133.79  136.04 
  -1  -2  -2  997.89  118.01 
  -1  -2  -2  998.24  117.45 
  -1  -2  -2 1065.67  122.92 
  -1   2  -2 1074.86  124.53 
   1  -2   3  253.42   24.91 
   1   2   3  285.34   27.50 
   1   2   3  268.57   28.27 
   1  -2   3  214.48   21.12 
   1   2   3  307.79   27.57 
   1  -2   3  250.61   23.29 
   1   2   3  310.53   29.54 
   1  -2   3  292.57   24.77 
   1   2   3  304.29   35.71 
  -1   2  -3  269.84   25.47 
  -1   2  -3  275.38   27.08 
  -1   2  -3  273.42   26.80 
  -1   2  -3  247.11   20.77 
  -1  -2  -3  268.79   21.33 
  -1   2  -3  290.04   24.91 
  -1   2  -3  279.03   27.50 
  -1  -2  -3  262.89   23.01 
  -1  -2  -3  254.12   23.71 
  -1  -2  -3  259.17   24.56 
   1  -2   4  110.50    9.47 
   1   2   4   75.49    8.28 
   1   2   4  115.84   10.31 
   1  -2   4  106.22    8.14 
   1  -2   4  104.26   10.95 
   1  -2   4  148.39   12.63 
   1   2   4   88.54   11.16 
   1   2   4  110.08    8.77 
   1   2   4   97.80   10.52 
  -1   2  -4   97.94   10.38 
  -1  -2  -4   92.19    7.86 
  -1   2  -4   80.97    6.24 
  -1  -2  -4  105.94    9.61 
  -1   2  -4  102.64    9.75 
  -1   2  -4  113.45   11.86 
  -1   2  -4   76.69    8.49 
  -1  -2  -4   97.17    8.07 
   1   2   5   51.22    8.07 
   1  -2   5   56.83    6.81 
   1   2   5   62.30    6.17 
   1   2   5   57.39    4.91 
   1  -2   5   50.31    5.82 
   1   2   5   54.30    5.33 
   1  -2   5   61.32    6.03 
   1   2   5   49.60    7.44 
   1  -2   5   63.85    5.19 
  -1   2  -5   67.28    7.58 
  -1   2  -5   45.74    6.31 
  -1   2  -5   45.74    5.89 
  -1  -2  -5   46.17    4.70 
  -1   2  -5   54.44    5.75 
  -1   2  -5   40.13    3.30 
  -1  -2  -5   61.53    5.26 
  -1  -2  -5   55.57    4.84 
   1  -2   6  293.06   30.31 
   1   2   6  285.97   31.15 
   1   2   6  292.15   35.22 
   1  -2   6  289.34   29.05 
   1  -2   6  266.33   25.54 
   1   2   6  317.20   33.89 
   1   2   6  298.95   28.06 
   1   2   6  299.80   31.71 
   1  -2   6  288.15   30.03 
  -1   2  -6  325.90   34.66 
  -1  -2  -6  284.85   29.40 
  -1  -2  -6  258.26   26.03 
  -1  -2  -6  288.36   27.78 
  -1   2  -6  280.64   28.63 
  -1   2  -6  291.94   29.47 
  -1   2  -6  302.25   32.27 
  -1   2  -6  282.54   25.33 
   1  -2   7   57.18    6.10 
   1  -2   7   65.74    8.42 
   1  -2   7   79.84    7.30 
   1  -2   7   53.81    8.07 
   1   2   7   67.28    6.95 
   1   2   7   55.50    5.05 
   1   2   7   56.76    6.24 
   1   2   7   41.18    8.07 
   1   2   7   51.64    8.98 
  -1  -2  -7   55.36    6.38 
  -1  -2  -7   63.64    5.82 
  -1   2  -7   53.39    6.03 
  -1   2  -7   55.08    7.37 
  -1   2  -7   56.97    7.65 
  -1   2  -7   60.90    8.00 
  -1  -2  -7   60.55    6.10 
  -1   2  -7   63.21    4.84 
   1  -2   8  753.17   97.38 
   1  -2   8 1051.78  128.60 
   1  -2   8  913.21  109.31 
   1   2   8  944.08  127.48 
   1   2   8 1096.61  127.55 
   1   2   8  985.90  123.06 
   1   2   8 1025.68  128.88 
   1   2   8  848.31  100.19 
   1   2   8  812.18  109.17 
   1  -2   8  875.95  103.35 
   1   2   8  884.09  108.26 
   1   2   8 1001.96  123.41 
   1  -2   8  853.29  107.84 
  -1   2  -8 1027.78  117.87 
  -1   2  -8  584.72   71.00 
  -1  -2  -8 1035.78  126.92 
  -1   2  -8 1024.20  128.18 
  -1  -2  -8  914.89  112.05 
  -1   2  -8  822.28  105.17 
  -1   2  -8  924.65  112.26 
  -1   2  -8  808.95  102.22 
  -1  -2  -8 1053.25  127.55 
   1   2   9   25.54    2.95 
   1  -2   9   17.19    2.03 
   1  -2   9   26.52    3.72 
   1   2   9   25.05    6.24 
   1   2   9   17.54    2.74 
   1  -2   9   25.47    4.14 
   1   2   9   20.84    2.53 
   1  -2   9   24.70    2.46 
   1  -2   9   20.91    2.32 
   1   2   9   24.14    2.95 
   1  -2   9   22.31    5.75 
   1   2   9   26.73    4.98 
   1   2   9   25.26    3.16 
   1  -2   9   25.82    3.86 
   1   2   9   31.15    4.21 
   1   2   9   23.99    4.35 
   1   2   9   29.05    2.53 
   1   2   9   25.33    2.74 
   1   2   9   28.70    4.84 
  -1   2  -9   18.38    1.89 
  -1  -2  -9   25.47    4.28 
  -1   2  -9   32.48    2.67 
  -1   2  -9   27.08    2.81 
  -1   2  -9   24.84    4.77 
  -1  -2  -9   31.50    3.72 
  -1  -2  -9   24.21    3.37 
  -1   2  -9   26.94    2.39 
  -1   2  -9   22.52    2.03 
  -1  -2  -9   29.61    2.39 
  -1   2  -9   22.03    5.12 
  -1  -2  -9   22.87    2.10 
  -1   2  -9   32.13    4.28 
  -1   2  -9   18.52    2.10 
  -1   2  -9   26.03    3.65 
   1  -2  10 1169.23  156.11 
   1   2  10 1192.80  154.77 
   1   2  10 1133.86  161.09 
   1   2  10 1171.89  156.81 
   1  -2  10 1192.17  162.91 
   1   2  10 1360.13  172.24 
   1   2  10 1194.13  162.91 
   1  -2  10 1024.41  132.39 
   1   2  10 1200.87  151.13 
   1  -2  10 1150.21  144.74 
   1   2  10 1383.78  201.43 
   1   2  10 1332.98  168.88 
   1  -2  10 1191.61  162.63 
   1   2  10 1220.79  158.21 
   1  -2  10 1096.54  147.20 
   1   2  10 1178.21  156.95 
   1   2  10 1150.63  152.53 
   1   2  10 1145.02  155.34 
   1  -2  10 1126.50  147.90 
   1  -2  10 1234.05  157.23 
   1   2  10 1187.12  149.23 
  -1  -2 -10 1156.46  153.58 
  -1   2 -10 1143.48  152.11 
  -1   2 -10 1098.29  137.44 
  -1   2 -10 1175.61  152.95 
  -1   2 -10 1119.83  140.39 
  -1   2 -10 1157.37  144.11 
  -1   2 -10 1220.37  159.33 
  -1   2 -10 1182.77  147.76 
  -1  -2 -10 1231.25  163.47 
  -1   2 -10 1202.41  152.11 
  -1  -2 -10 1140.11  141.58 
  -1   2 -10 1155.26  158.42 
  -1   2 -10 1207.88  151.48 
  -1  -2 -10 1039.71  129.80 
  -1   2 -10 1176.10  157.44 
  -1  -2 -10 1163.89  150.21 
  -1  -2 -10 1175.82  154.91 
  -1   2 -10  877.71  110.43 
   1   2  11   88.82   17.54 
   1   2  11   89.45    9.26 
   1  -2  11   89.03    8.98 
   1   2  11   72.90    6.88 
   1  -2  11  101.52    9.26 
   1  -2  11  100.61   13.89 
   1  -2  11   86.51    8.14 
   1   2  11   74.72    8.00 
   1  -2  11   93.10   11.58 
   1   2  11   88.26   10.10 
   1   2  11   90.37    9.54 
   1   2  11   94.30    8.35 
   1  -2  11  115.48   15.44 
   1  -2  11   78.79    7.79 
   1   2  11   82.58   13.26 
   1  -2  11   81.39    9.40 
   1   2  11   82.79    8.84 
   1   2  11   89.67   11.02 
  -1   2 -11   99.77   12.21 
  -1   2 -11   81.25    7.02 
  -1  -2 -11   85.32    7.30 
  -1  -2 -11   94.79   10.59 
  -1   2 -11   75.70    9.75 
  -1   2 -11   83.77    7.72 
  -1  -2 -11   93.73   11.65 
  -1   2 -11   98.79   10.52 
  -1   2 -11   93.45    8.70 
  -1   2 -11   93.87    7.93 
  -1   2 -11   69.11    5.75 
  -1   2 -11   84.82    8.56 
  -1   2 -11   84.68    7.16 
  -1   2 -11  105.17   13.40 
  -1  -2 -11   74.93    7.65 
  -1   2 -11   98.72    9.33 
  -1  -2 -11  106.43   10.66 
  -1  -2 -11   98.29    8.14 
  -1  -2 -11   91.28    8.63 
   1  -2  12  387.57   43.50 
   1   2  12  357.96   45.81 
   1   2  12  406.02   45.60 
   1   2  12  391.15   43.15 
   1   2  12  391.57   47.78 
   1  -2  12  413.60   46.03 
   1   2  12  418.23   47.57 
   1   2  12  411.98   42.87 
   1  -2  12  377.74   48.13 
   1  -2  12  394.02   42.94 
   1   2  12  461.73   47.15 
   1   2  12  492.81   67.00 
   1  -2  12  399.77   43.99 
   1   2  12  391.43   42.10 
   1   2  12  388.83   44.90 
   1   2  12  297.62   33.05 
   1  -2  12  409.81   42.10 
   1  -2  12  376.83   48.83 
  -1   2 -12  413.04   41.96 
  -1   2 -12  387.85   39.99 
  -1   2 -12  396.34   46.03 
  -1  -2 -12  375.43   39.43 
  -1  -2 -12  376.06   43.36 
  -1  -2 -12  410.93   41.82 
  -1   2 -12  408.97   43.29 
  -1  -2 -12  384.20   44.97 
  -1   2 -12  352.00   42.45 
  -1   2 -12  407.00   42.94 
  -1   2 -12  389.11   48.27 
  -1   2 -12  392.97   40.62 
  -1  -2 -12  375.29   38.45 
  -1  -2 -12  357.12   38.24 
  -1  -2 -12  423.14   48.34 
  -1   2 -12  415.98   45.81 
  -1   2 -12  374.80   38.24 
   1   2  13   87.63    8.56 
   1  -2  13   83.14   16.35 
   1   2  13   84.96   11.44 
   1   2  13   78.16   18.66 
   1   2  13   95.98   10.17 
   1   2  13   81.67   11.58 
   1  -2  13   91.56    9.89 
   1   2  13   89.45    8.70 
   1  -2  13   77.46   13.61 
   1   2  13   73.81    7.72 
   1  -2  13   94.09    9.75 
   1   2  13   86.37   12.00 
   1  -2  13   90.93   10.10 
   1   2  13   85.88    8.28 
   1   2  13   94.09   12.07 
   1  -2  13   88.05    9.82 
   1   2  13   94.58   13.54 
   1  -2  13   77.74    8.49 
  -1  -2 -13   88.47    8.98 
  -1   2 -13   88.54    8.00 
  -1   2 -13   81.11    8.91 
  -1  -2 -13   84.19   10.03 
  -1   2 -13   89.60    8.35 
  -1  -2 -13   89.03    7.93 
  -1   2 -13   86.51   11.16 
  -1  -2 -13   85.95    8.07 
  -1   2 -13   81.95    7.30 
  -1   2 -13   83.77   10.31 
  -1  -2 -13   90.16    9.96 
  -1   2 -13   81.95   12.70 
  -1  -2 -13   84.26   10.59 
  -1   2 -13   93.73    8.35 
  -1  -2 -13   88.54    8.28 
  -1  -2 -13   85.25   10.31 
   1  -2  14    6.24    4.42 
   1   2  14    8.63    4.91 
   1   2  14    3.86    3.23 
   1  -2  14    7.93    3.44 
   1   2  14    6.74    5.33 
   1  -2  14    8.49    3.72 
   1  -2  14    9.61    3.02 
   1   2  14    6.67    4.35 
   1  -2  14    7.58    2.39 
   1   2  14    5.12    2.60 
   1  -2  14   10.59    5.54 
   1   2  14    3.93    1.75 
   1   2  14    8.07    4.07 
   1  -2  14    6.03    1.82 
  -1   2 -14    7.65    1.75 
  -1  -2 -14    7.37    1.54 
  -1  -2 -14    5.68    1.82 
  -1  -2 -14    4.91    1.54 
  -1  -2 -14    7.51    2.67 
  -1   2 -14    6.95    2.74 
  -1  -2 -14    4.91    3.65 
  -1   2 -14   10.03    2.88 
  -1   2 -14    8.63    1.54 
  -1  -2 -14    7.72    2.88 
  -1  -2 -14    4.21    3.79 
  -1   2 -14    8.28    1.40 
  -1   2 -14    8.00    1.40 
  -1   2 -14    8.21    4.77 
   1   2  15   10.66    2.39 
   1   2  15   10.45    7.37 
   1   2  15   10.59    6.45 
   1   2  15    7.86    1.82 
   1  -2  15   15.29    3.44 
   1  -2  15   12.14    3.23 
   1  -2  15   11.23    7.09 
   1   2  15   19.01    6.31 
   1  -2  15   15.44    4.00 
   1   2  15   12.84    3.44 
   1   2  15   10.66    4.07 
   1   2  15   16.49   10.24 
   1   2  15   11.65    3.65 
   1  -2  15   11.58    3.65 
   1  -2  15   14.38    4.77 
  -1   2 -15   15.08    2.46 
  -1  -2 -15   16.70    3.44 
  -1  -2 -15   12.14    2.32 
  -1   2 -15   12.56    2.53 
  -1  -2 -15   12.70    2.32 
  -1  -2 -15   13.75    4.84 
  -1   2 -15   15.29    2.67 
  -1   2 -15    8.00    6.03 
  -1   2 -15   11.16    3.58 
  -1   2 -15   13.68    2.17 
  -1  -2 -15   15.51    5.89 
  -1  -2 -15   13.54    2.10 
   1  -2  16   46.94    8.77 
   1  -2  16   33.96    5.54 
   1  -2  16   36.06    6.38 
   1   2  16   46.10   16.91 
   1   2  16   36.13    4.56 
   1  -2  16   37.33   10.38 
   1   2  16   35.36    5.82 
   1  -2  16   36.06    8.63 
   1  -2  16   37.04    6.67 
   1   2  16   40.76    6.74 
   1  -2  16   38.87    5.47 
   1   2  16   36.27    9.89 
   1   2  16   33.54    4.98 
  -1   2 -16   34.80    6.17 
  -1  -2 -16   37.89    4.42 
  -1   2 -16   38.52    6.60 
  -1   2 -16   37.11    5.05 
  -1  -2 -16   40.55    4.56 
  -1   2 -16   36.20    4.63 
  -1  -2 -16   37.82    3.37 
  -1   2 -16   39.43    9.12 
  -1   2 -16   35.64    4.70 
  -1   2 -16   37.26    4.42 
  -1   2 -16   39.78   10.66 
  -1  -2 -16   37.82    5.54 
  -1  -2 -16   34.45    4.21 
   1   2  17  436.47   52.27 
   1  -2  17  459.06   56.48 
   1  -2  17  448.75   52.34 
   1   2  17  428.40   53.67 
   1  -2  17  453.10   52.06 
   1   2  17  447.69   58.44 
   1   2  17  440.89   55.64 
   1  -2  17  413.32   54.30 
  -1   2 -17  450.85   48.27 
  -1   2 -17  445.17   49.39 
  -1   2 -17  447.34   49.60 
  -1  -2 -17  456.82   51.01 
  -1  -2 -17  440.40   46.52 
  -1   2 -17  441.80   48.48 
  -1  -2 -17  434.22   50.02 
  -1   2 -17  455.90   52.62 
  -1  -2 -17  465.37   50.94 
  -1  -2 -17  462.08   53.04 
   1  -2  18   55.43    9.89 
   1   2  18   56.69   11.93 
   1  -2  18   62.93    8.70 
   1  -2  18   58.65    9.19 
   1   2  18   64.69    7.30 
   1   2  18   60.83    8.42 
   1   2  18   49.11    8.21 
   1  -2  18   59.01    7.30 
  -1  -2 -18   55.08    4.91 
  -1   2 -18   66.23    8.21 
  -1  -2 -18   60.55    7.16 
  -1  -2 -18   68.06    8.42 
  -1  -2 -18   56.62    6.03 
  -1   2 -18   64.06    8.56 
  -1   2 -18   63.00    5.96 
  -1  -2 -18   64.20    6.60 
  -1   2 -18   65.11    7.30 
  -1   2 -18   64.06    7.16 
   1   2  19  546.48   67.85 
   1  -2  19  572.30   71.14 
   1   2  19  558.97   70.37 
   1   2  19  518.14   63.50 
   1  -2  19  518.70   63.92 
   1  -2  19  572.65   72.90 
   1   2  19  572.16   70.16 
  -1  -2 -19  592.93   67.14 
  -1   2 -19  564.16   65.67 
  -1   2 -19  558.83   63.07 
  -1   2 -19  584.65   68.13 
  -1   2 -19  476.67   55.78 
  -1  -2 -19  527.54   61.60 
  -1  -2 -19  564.79   66.09 
  -1   2 -19  542.34   61.95 
   1  -2  20   30.10    4.56 
   1   2  20   33.12    4.84 
   1   2  20   34.03    7.44 
   1  -2  20   33.89    5.33 
   1   2  20   22.38    3.72 
   1  -2  20   28.13    4.00 
   1   2  20   30.87    5.33 
  -1  -2 -20   32.13    4.21 
  -1   2 -20   33.82    3.72 
  -1   2 -20   34.80    4.07 
  -1  -2 -20   28.27    4.28 
  -1   2 -20   30.31    3.16 
  -1  -2 -20   31.85    4.56 
  -1   2 -20   32.48    3.65 
   1  -2  21   56.55    6.95 
   1   2  21   56.41    8.07 
   1   2  21   62.16    8.98 
   1   2  21   63.28    6.31 
   1  -2  21   62.79    8.21 
  -1  -2 -21   55.78    5.12 
  -1   2 -21   48.83    4.70 
  -1  -2 -21   58.51    5.40 
  -1   2 -21   55.99    5.26 
  -1   2 -21   56.48    5.26 
  -1  -2 -21   62.09    6.17 
   1   3 -21   27.71    2.95 
   1  -3 -21   28.91    3.37 
   1  -3 -21   29.12    3.37 
   1   3 -21   30.17    3.93 
   1   3 -21   29.12    2.95 
   1   3 -21   29.05    3.02 
   1  -3 -21   33.96    3.23 
  -1   3  21   30.24    5.82 
  -1  -3  21   31.92    3.65 
  -1  -3  21   29.26    6.17 
  -1   3  21   26.31    3.30 
  -1   3  21   33.40    6.38 
  -1  -3  21   26.38    5.47 
   1  -3 -20  279.73   29.61 
   1  -3 -20  306.95   32.20 
   1  -3 -20  325.40   34.66 
   1   3 -20  284.43   30.03 
   1   3 -20  309.55   32.84 
   1   3 -20  304.50   31.01 
   1  -3 -20  310.67   31.71 
   1   3 -20  290.60   29.68 
  -1   3  20  274.89   31.64 
  -1   3  20  291.10   35.92 
  -1  -3  20  249.84   31.57 
  -1   3  20  262.26   34.80 
  -1  -3  20  277.48   33.05 
  -1   3  20  304.85   33.12 
  -1  -3  20  271.52   28.98 
   1  -3 -19  143.97   13.61 
   1   3 -19  142.64   15.65 
   1   3 -19  144.74   14.52 
   1   3 -19  163.26   17.26 
   1  -3 -19  150.63   15.79 
   1   3 -19  138.71   15.08 
   1  -3 -19  147.34   14.31 
   1  -3 -19  152.60   17.26 
  -1  -3  19  135.97   15.86 
  -1   3  19  141.09   16.98 
  -1   3  19  150.28   16.63 
  -1  -3  19  148.67   18.38 
  -1  -3  19  148.53   17.82 
  -1   3  19  140.67   19.64 
  -1  -3  19  141.58   14.94 
  -1   3  19  139.55   17.19 
   1   3 -18  615.17   71.14 
   1  -3 -18  619.52   72.13 
   1  -3 -18  630.67   73.25 
   1   3 -18  577.35   66.93 
   1   3 -18  601.56   69.74 
   1  -3 -18  569.14   67.56 
   1   3 -18  591.59   69.04 
   1  -3 -18  588.09   69.32 
   1  -3 -18  629.55   74.44 
  -1  -3  18  596.36   72.55 
  -1  -3  18  678.45   82.02 
  -1   3  18  569.00   73.95 
  -1  -3  18  636.85   82.86 
  -1   3  18  617.48   74.93 
  -1   3  18  609.70   76.33 
  -1  -3  18  650.11   83.14 
  -1  -3  18  572.86   68.20 
  -1   3  18  558.69   72.69 
   1   3 -17  355.43   37.26 
   1  -3 -17  336.14   35.71 
   1   3 -17  354.17   40.13 
   1   3 -17  329.05   37.33 
   1  -3 -17  322.95   35.85 
   1   3 -17  348.14   39.36 
   1  -3 -17  373.53   39.99 
   1  -3 -17  336.49   36.48 
   1  -3 -17  355.92   38.38 
   1   3 -17  314.25   35.78 
  -1  -3  17  348.84   41.18 
  -1  -3  17  343.16   43.50 
  -1   3  17  338.95   45.25 
  -1  -3  17  325.97   38.03 
  -1  -3  17  312.71   39.01 
  -1   3  17  342.80   45.74 
  -1   3  17  343.01   39.15 
  -1   3  17  357.61   39.85 
  -1  -3  17  426.16   46.10 
  -1   3  17  333.54   39.71 
   1  -3 -16  256.37   34.24 
   1   3 -16  271.73   29.47 
   1   3 -16  262.40   27.22 
   1  -3 -16  255.45   27.50 
   1   3 -16  272.78   34.73 
   1   3 -16  261.49   27.50 
   1  -3 -16  272.50   28.34 
   1   3 -16  255.24   33.12 
   1  -3 -16  263.59   26.80 
   1   3 -16  264.72   28.98 
   1   3 -16  250.19   24.84 
   1  -3 -16  269.91   28.13 
   1  -3 -16  263.03   26.24 
   1  -3 -16  248.58   32.41 
  -1  -3  16  254.19   26.94 
  -1   3  16  270.26   38.94 
  -1  -3  16  256.23   26.52 
  -1   3  16  276.29   36.76 
  -1   3  16  261.84   29.40 
  -1   3  16  251.60   29.61 
  -1   3  16  279.24   30.45 
  -1   3  16  244.09   35.78 
  -1   3  16  280.92   36.69 
  -1  -3  16  278.68   39.71 
  -1  -3  16  245.91   34.10 
  -1  -3  16  281.83   34.24 
  -1  -3  16  269.56   29.47 
  -1  -3  16  285.97   32.69 
  -1   3  16  330.67   34.87 
   1  -3 -15  311.86   31.85 
   1  -3 -15  308.00   32.27 
   1   3 -15  312.42   33.05 
   1  -3 -15  284.36   37.68 
   1   3 -15  299.94   32.48 
   1  -3 -15  283.52   28.49 
   1  -3 -15  282.05   29.40 
   1  -3 -15  294.39   29.40 
   1   3 -15  309.41   33.26 
   1   3 -15  288.43   29.96 
   1   3 -15  266.96   33.26 
   1   3 -15  295.73   29.26 
   1   3 -15  268.08   27.15 
   1  -3 -15  329.47   39.85 
   1   3 -15  242.54   25.05 
   1  -3 -15  278.19   34.03 
   1   3 -15  270.05   37.04 
  -1   3  15  280.29   35.57 
  -1   3  15  281.48   41.18 
  -1   3  15  313.34   31.78 
  -1   3  15  278.33   30.45 
  -1  -3  15  297.76   38.94 
  -1  -3  15  308.92   34.59 
  -1  -3  15  288.29   39.85 
  -1   3  15  276.85   33.75 
  -1   3  15  285.76   33.82 
  -1  -3  15  294.46   32.41 
  -1  -3  15  299.09   32.76 
  -1   3  15  255.31   28.84 
  -1   3  15  307.30   31.78 
  -1  -3  15  323.79   35.64 
   1   3 -14   22.24    4.21 
   1   3 -14   22.03    2.74 
   1  -3 -14   27.92    6.10 
   1   3 -14   16.70    1.89 
   1  -3 -14   25.19    5.47 
   1   3 -14   30.10    3.51 
   1  -3 -14   26.38    4.42 
   1  -3 -14   28.70    3.79 
   1  -3 -14   28.06    3.23 
   1  -3 -14   22.94    2.67 
   1   3 -14   28.27    5.05 
   1   3 -14   26.59    5.47 
   1   3 -14   27.57    4.35 
   1   3 -14   27.92    4.28 
   1   3 -14   29.33    3.23 
   1  -3 -14   26.24    3.30 
  -1   3  14   27.08    4.28 
  -1  -3  14   23.01    3.72 
  -1  -3  14   26.17    3.86 
  -1   3  14   22.03    3.65 
  -1  -3  14   26.17    4.21 
  -1   3  14   17.40    4.63 
  -1  -3  14   22.03    4.91 
  -1   3  14   22.24   10.52 
  -1   3  14   21.05    4.63 
  -1   3  14   20.21    5.33 
  -1   3  14   21.96    2.74 
  -1   3  14   19.93    3.02 
  -1  -3  14   24.28    3.02 
  -1  -3  14   23.15    5.54 
  -1   3  14   32.84    5.05 
  -1   3  14   24.91    4.49 
  -1  -3  14   24.77    3.44 
  -1   3  14   28.98    6.81 
   1  -3 -13   18.03    2.81 
   1   3 -13   20.49    4.56 
   1   3 -13   21.47    2.88 
   1   3 -13   23.08    3.23 
   1  -3 -13   25.33    3.16 
   1  -3 -13   22.59    3.65 
   1   3 -13   24.35    2.46 
   1   3 -13   20.91    2.60 
   1   3 -13   22.31    2.74 
   1  -3 -13   25.26    5.33 
   1   3 -13   23.64    2.60 
   1   3 -13   22.38    2.25 
   1  -3 -13   25.61    2.81 
   1   3 -13   19.64    3.58 
   1   3 -13   21.89    5.40 
   1   3 -13   21.68    4.49 
   1  -3 -13   21.82    3.09 
   1  -3 -13   19.15    5.12 
  -1   3  13   26.24    2.67 
  -1   3  13   25.33    3.30 
  -1   3  13   19.29    3.86 
  -1   3  13   20.77    3.37 
  -1  -3  13   19.57    3.30 
  -1   3  13   23.57    4.77 
  -1  -3  13   19.57    2.39 
  -1   3  13   22.10    3.02 
  -1  -3  13   19.36    2.81 
  -1   3  13   14.10    5.54 
  -1   3  13   17.05    2.32 
  -1   3  13   22.52    4.07 
  -1  -3  13   21.40    4.70 
  -1  -3  13   25.54    6.03 
  -1  -3  13   26.17    3.79 
  -1   3  13   25.40    5.96 
  -1  -3  13   22.80    3.93 
  -1   3  13   26.80    3.58 
   1   3 -12  143.83   15.65 
   1   3 -12  153.02   13.68 
   1   3 -12  144.74   14.59 
   1  -3 -12  166.63   14.66 
   1   3 -12  147.97   19.22 
   1   3 -12  162.35   17.26 
   1  -3 -12  165.30   18.03 
   1   3 -12  143.41   14.73 
   1  -3 -12  139.06   12.63 
   1  -3 -12  138.64   15.29 
   1   3 -12  148.67   16.49 
   1  -3 -12  172.74   17.33 
   1  -3 -12  133.66   12.00 
   1   3 -12  147.13   13.75 
   1   3 -12  161.93   14.87 
   1   3 -12  149.51   13.82 
   1   3 -12  137.44   11.86 
   1  -3 -12  181.44   15.86 
   1   3 -12  139.20   12.77 
   1   3 -12  159.90   14.38 
   1   3 -12  230.90   19.36 
  -1  -3  12  135.20   16.07 
  -1   3  12  160.67   17.75 
  -1  -3  12  158.63   14.59 
  -1   3  12  165.02   19.50 
  -1   3  12  146.85   16.00 
  -1  -3  12  150.92   17.96 
  -1  -3  12  150.85   14.31 
  -1   3  12  171.68   15.29 
  -1   3  12  135.41   15.72 
  -1   3  12  132.53   16.63 
  -1  -3  12  151.55   14.10 
  -1   3  12  155.97   16.35 
  -1  -3  12  157.65   18.10 
  -1   3  12  162.28   16.14 
  -1   3  12  168.32   16.56 
  -1   3  12  118.57   12.28 
   1   3 -11  542.41   62.16 
   1   3 -11  566.41   63.07 
   1   3 -11  580.30   73.60 
   1  -3 -11  524.87   57.74 
   1   3 -11  500.95   62.02 
   1  -3 -11  563.25   65.81 
   1  -3 -11  549.08   58.30 
   1  -3 -11  610.75   65.81 
   1   3 -11  554.90   60.48 
   1   3 -11  602.47   65.18 
   1   3 -11  529.01   59.22 
   1  -3 -11  559.18   65.53 
   1   3 -11  524.59   56.69 
   1   3 -11  561.28   67.56 
   1   3 -11  560.02   67.28 
   1  -3 -11  559.95   68.34 
   1   3 -11  544.02   58.86 
   1   3 -11  578.82   60.62 
   1   3 -11  589.07   63.28 
   1   3 -11  589.63   62.65 
  -1   3  11  532.38   58.65 
  -1  -3  11  577.98   62.44 
  -1  -3  11  597.56   65.46 
  -1   3  11  503.75   54.66 
  -1   3  11  539.82   60.13 
  -1   3  11  474.92   69.11 
  -1   3  11  620.71   67.07 
  -1   3  11  561.99   60.20 
  -1   3  11  555.53   64.20 
  -1  -3  11  584.72   64.06 
  -1   3  11  617.41   74.44 
  -1  -3  11  485.09   59.29 
  -1   3  11  583.10   64.90 
  -1   3  11  579.74   68.76 
  -1   3  11  595.73   72.76 
  -1   3  11  494.28   55.71 
  -1  -3  11  817.37   91.35 
  -1   3  11  546.76   69.67 
  -1  -3  11  596.36   73.25 
   1   3 -10  537.78   49.88 
   1  -3 -10  377.32   40.90 
   1  -3 -10  370.17   35.29 
   1  -3 -10  364.76   39.29 
   1   3 -10  339.30   32.69 
   1  -3 -10  285.27   29.05 
   1   3 -10  338.88   38.45 
   1   3 -10  345.26   35.01 
   1   3 -10  401.46   43.71 
   1  -3 -10  348.84   37.04 
   1   3 -10  360.20   34.52 
   1   3 -10  362.24   43.50 
   1   3 -10  327.86   31.50 
   1  -3 -10  324.98   31.71 
   1   3 -10  287.94   31.57 
   1   3 -10  300.57   33.82 
   1   3 -10  319.16   31.50 
   1  -3 -10  350.38   37.75 
   1   3 -10  306.81   32.06 
   1   3 -10  324.56   33.40 
  -1  -3  10  390.65   43.71 
  -1  -3  10  345.61   37.40 
  -1   3  10  375.43   42.66 
  -1   3  10  322.88   35.57 
  -1   3  10  320.77   32.13 
  -1   3  10  323.86   38.24 
  -1  -3  10  357.47   35.01 
  -1   3  10  336.28   33.12 
  -1   3  10  334.32   34.03 
  -1   3  10  322.32   32.91 
  -1  -3  10  317.34   31.71 
  -1  -3  10  343.51   34.10 
  -1   3  10  317.62   31.78 
  -1  -3  10  353.05   39.99 
  -1   3  10  331.65   35.08 
  -1   3  10  353.89   35.22 
  -1   3  10  344.49   39.01 
  -1   3  10  323.51   32.20 
  -1   3  10  343.16   46.31 
   1   3  -9 1614.96  232.93 
   1   3  -9 1651.23  222.13 
   1   3  -9 1504.31  204.17 
   1   3  -9 1335.86  186.07 
   1  -3  -9 1595.80  224.23 
   1  -3  -9 1689.96  227.67 
   1   3  -9 1725.81  230.13 
   1   3  -9 1434.78  203.04 
   1  -3  -9 2019.85  272.71 
   1  -3  -9 1781.59  251.03 
   1  -3  -9 1732.40  238.48 
   1   3  -9 1660.70  230.34 
   1   3  -9 1699.43  236.86 
   1   3  -9 1598.54  215.53 
   1   3  -9 1513.64  204.45 
   1   3  -9 1717.39  232.23 
   1   3  -9 1713.32  227.11 
   1  -3  -9 1431.77  194.56 
   1  -3  -9 1527.68  213.15 
   1   3  -9 1551.25  207.39 
   1   3  -9 1743.14  245.63 
  -1   3   9 1549.99  221.01 
  -1  -3   9 1590.47  220.87 
  -1   3   9 1513.99  221.01 
  -1  -3   9 1534.48  209.85 
  -1   3   9 1497.02  204.45 
  -1   3   9 2078.01  277.77 
  -1  -3   9 1496.73  206.55 
  -1   3   9 1643.23  230.90 
  -1   3   9 1533.50  221.43 
  -1  -3   9 1569.21  222.90 
  -1   3   9 1531.18  205.08 
  -1   3   9 1791.69  252.79 
  -1   3   9 1407.63  191.47 
  -1  -3   9 1416.05  204.17 
  -1   3   9 1594.61  219.11 
  -1   3   9 2120.67  283.73 
  -1   3   9 1751.28  267.17 
  -1   3   9 1639.02  221.36 
   1   3  -8  376.41   37.54 
   1  -3  -8  349.68   36.13 
   1   3  -8  459.27   41.82 
   1  -3  -8  352.84   37.04 
   1   3  -8  346.94   33.96 
   1  -3  -8  323.86   32.27 
   1  -3  -8  261.77   27.92 
   1   3  -8  329.05   31.64 
   1   3  -8  356.56   38.87 
   1   3  -8  355.85   33.89 
   1   3  -8  237.84   23.43 
   1   3  -8  343.93   36.06 
   1   3  -8  289.69   30.10 
   1   3  -8  332.98   32.13 
   1   3  -8  393.25   41.32 
  -1  -3   8  341.75   33.75 
  -1   3   8  324.28   32.91 
  -1   3   8  274.61   26.66 
  -1  -3   8  256.93   27.71 
  -1   3   8  332.77   39.43 
  -1  -3   8  258.19   27.50 
  -1   3   8  237.98   27.22 
  -1   3   8  316.07   31.08 
  -1   3   8  302.74   39.92 
  -1   3   8  326.60   31.85 
  -1   3   8  403.21   37.75 
  -1   3   8  348.49   37.75 
   1  -3  -7  383.71   39.22 
   1   3  -7  342.31   36.55 
   1   3  -7  353.54   39.64 
   1   3  -7  351.15   37.96 
   1  -3  -7  379.99   39.50 
   1  -3  -7  353.61   38.24 
   1  -3  -7  323.93   34.31 
   1   3  -7  358.80   38.03 
   1   3  -7  373.25   38.10 
  -1   3   7  361.61   44.97 
  -1   3   7  350.73   39.71 
  -1  -3   7  383.29   40.97 
  -1   3   7  372.97   39.29 
  -1  -3   7  357.05   37.89 
  -1   3   7  337.19   37.68 
  -1  -3   7  387.43   39.22 
  -1   3   7  361.12   45.04 
   1   3  -6  593.63   61.74 
   1   3  -6  578.61   62.37 
   1   3  -6  531.82   60.48 
   1  -3  -6  513.15   55.64 
   1  -3  -6  554.27   59.99 
   1   3  -6  492.11   59.71 
   1  -3  -6  505.58   54.37 
   1   3  -6  612.71   67.21 
   1  -3  -6  538.41   58.09 
  -1  -3   6  470.01   52.55 
  -1   3   6  481.65   56.41 
  -1   3   6  492.11   59.43 
  -1  -3   6  503.47   53.67 
  -1  -3   6  619.10   66.86 
  -1   3   6  491.47   53.81 
  -1   3   6  524.66   59.85 
   1   3  -5  200.38   19.43 
   1   3  -5  218.41   19.08 
   1  -3  -5  209.36   19.93 
   1  -3  -5  199.89   19.72 
   1   3  -5  228.02   22.24 
   1  -3  -5  153.02   15.08 
   1   3  -5  233.85   21.12 
   1   3  -5  185.01   19.43 
  -1   3   5  258.54   25.54 
  -1   3   5  204.03   21.26 
  -1  -3   5  164.95   16.49 
  -1   3   5  164.18   17.54 
  -1  -3   5  208.38   18.52 
  -1  -3   5  167.26   16.42 
  -1   3   5  212.17   19.43 
  -1   3   5  197.71   20.07 
   1  -3  -4  177.44   15.58 
   1  -3  -4  154.07   14.10 
   1  -3  -4  150.92   14.73 
   1   3  -4  170.49   17.40 
   1   3  -4  142.29   16.35 
   1  -3  -4  184.10   14.38 
   1   3  -4  166.28   14.66 
   1   3  -4  151.41   13.12 
   1   3  -4  161.58   16.49 
   1  -3  -4  166.42   13.33 
  -1   3   4  155.34   16.42 
  -1   3   4  217.08   19.72 
  -1   3   4  153.93   17.19 
  -1   3   4  174.07   15.15 
  -1  -3   4  213.64   18.31 
  -1  -3   4  186.63   13.89 
  -1  -3   4  154.00   11.23 
  -1   3   4  140.67   13.54 
  -1  -3   4  205.15   18.31 
  -1  -3   4  156.60   13.19 
   1   3  -3  342.87   35.50 
   1   3  -3  372.48   37.68 
   1  -3  -3  313.20   28.20 
   1  -3  -3  308.99   29.82 
   1   3  -3  353.68   35.36 
   1  -3  -3  316.00   31.92 
   1   3  -3  324.91   31.85 
   1  -3  -3  243.74   22.73 
   1   3  -3  479.62   42.24 
   1   3  -3  276.92   25.40 
  -1   3   3  383.57   35.64 
  -1   3   3  315.02   31.92 
  -1   3   3  231.11   25.47 
  -1  -3   3  287.38   25.33 
  -1   3   3  249.14   23.01 
  -1  -3   3  280.43   26.24 
  -1   3   3  326.32   33.33 
   1  -3  -2  252.44   23.50 
   1   3  -2  334.17   33.54 
   1   3  -2  283.59   29.68 
   1   3  -2  536.24   51.71 
   1   3  -2  279.24   27.29 
   1   3  -2  264.36   24.77 
   1   3  -2  278.54   28.98 
   1   3  -2  334.17   29.19 
   1  -3  -2  255.88   27.01 
  -1   3   2  429.66   37.82 
  -1   3   2  288.71   29.75 
  -1   3   2  361.68   32.76 
  -1   3   2  300.01   30.38 
  -1  -3   2  312.71   27.50 
  -1  -3   2  330.60   30.17 
  -1   3   2  291.10   31.15 
  -1   3   2  324.42   32.69 
   1   3  -1  887.39   98.29 
   1   3  -1  880.09   89.67 
   1   3  -1  693.47   77.81 
   1  -3  -1  582.68   66.93 
   1   3  -1  656.42   71.35 
   1   3  -1  687.71   77.39 
   1  -3  -1  646.46   69.04 
   1   3  -1  719.01   85.74 
   1   3  -1  713.95   80.97 
   1   3  -1  666.17   67.70 
   1  -3  -1  585.77   63.99 
   1   3  -1  751.70   83.56 
  -1   3   1  680.70   71.77 
  -1  -3   1  516.38   53.25 
  -1   3   1  751.84   86.44 
  -1   3   1  761.87   84.75 
  -1   3   1  729.39   82.16 
  -1   3   1  694.52   73.60 
  -1  -3   1  805.86   84.54 
  -1   3   1  746.93   85.10 
   1   3   0 9070.00 1808.46 
   1   3   0 7723.13 1549.57 
   1  -3   0 9999.00 1989.61 
   1   3   0 8956.48 1795.97 
   1   3   0 5232.22 1063.84 
   1   3   0 7851.60 1569.28 
   1  -3   0 6969.19 1394.65 
   1  -3   0 7701.80 1522.62 
   1   3   0 7921.12 1624.99 
   1   3   0 8990.23 1822.91 
  -1   3   0 8865.21 1753.31 
  -1   3   0 6334.58 1271.73 
  -1   3   0 8416.46 1688.83 
  -1   3   0 8246.81 1660.07 
  -1   3   0 7748.32 1563.11 
  -1   3   0 7327.43 1478.77 
   1   3   1 1392.27  186.35 
   1   3   1 1729.04  217.85 
   1   3   1 1870.83  243.60 
   1   3   1 1556.72  221.01 
   1   3   1 1568.30  206.20 
   1   3   1 1615.87  210.34 
   1  -3   1 1330.95  170.98 
   1   3   1 2120.88  285.48 
   1  -3   1 1596.57  210.06 
   1   3   1 1733.67  218.13 
   1  -3   1 1537.57  201.57 
   1   3   1 1526.27  199.47 
  -1  -3  -1  996.70  127.76 
  -1   3  -1 1510.07  195.05 
  -1  -3  -1 1535.81  192.59 
  -1   3  -1 1511.75  196.31 
  -1   3  -1 1580.51  204.80 
  -1   3  -1 1531.96  205.78 
  -1   3  -1 1465.72  195.82 
  -1   3  -1 1438.29  189.92 
   1  -3   2 1656.70  221.36 
   1   3   2 1761.38  250.96 
   1   3   2 1748.40  234.06 
   1  -3   2 1776.04  241.35 
   1   3   2 1957.06  258.61 
   1   3   2 1995.93  277.70 
   1  -3   2 1512.66  201.50 
   1   3   2 1456.95  196.38 
   1  -3   2 1630.60  225.71 
   1   3   2 1887.18  253.77 
   1   3   2 1786.71  247.46 
   1  -3   2 1500.38  193.36 
  -1   3  -2 1563.04  208.03 
  -1  -3  -2 1526.62  202.34 
  -1   3  -2 1779.76  246.82 
  -1   3  -2 1803.13  244.51 
  -1   3  -2 1433.52  196.87 
  -1  -3  -2 1703.99  226.20 
  -1   3  -2 1762.08  239.53 
   1  -3   3  509.51   51.99 
   1   3   3  443.77   45.39 
   1  -3   3  472.32   52.13 
   1   3   3  519.12   57.67 
   1   3   3  444.33   53.81 
   1  -3   3  413.25   39.15 
   1   3   3  484.18   55.78 
   1  -3   3  463.34   47.08 
   1  -3   3  636.85   65.25 
   1   3   3  483.20   48.34 
  -1   3  -3  474.57   50.38 
  -1  -3  -3  456.60   45.88 
  -1  -3  -3  530.41   51.99 
  -1  -3  -3  456.60   46.52 
  -1   3  -3  410.72   40.83 
  -1   3  -3  427.56   45.25 
  -1  -3  -3  469.02   48.20 
  -1   3  -3  510.91   54.80 
  -1   3  -3  454.92   47.36 
   1  -3   4  775.84   86.44 
   1   3   4  688.56   84.89 
   1   3   4  705.82   90.86 
   1   3   4  639.72   69.81 
   1  -3   4  977.20  107.98 
   1   3   4  751.84   85.53 
   1   3   4  771.13   89.88 
   1  -3   4  769.73   81.81 
   1  -3   4  635.30   75.91 
  -1   3  -4  730.30   84.40 
  -1   3  -4  701.68   84.61 
  -1   3  -4  649.41   76.62 
  -1  -3  -4  718.72   79.49 
  -1  -3  -4  669.12   75.49 
  -1  -3  -4  603.94   67.78 
  -1  -3  -4  697.75   73.67 
  -1   3  -4  879.67   92.68 
  -1   3  -4  721.95   83.56 
  -1  -3  -4  715.85   79.42 
   1   3   5   58.79    6.45 
   1  -3   5   66.65    7.86 
   1  -3   5   69.39    5.19 
   1   3   5   58.02   11.02 
   1   3   5   63.14   10.24 
   1   3   5   51.78    4.07 
   1   3   5   59.22    8.28 
   1  -3   5   76.33    6.60 
   1  -3   5   63.64    5.82 
  -1   3  -5   67.07    7.72 
  -1   3  -5   51.01    3.58 
  -1   3  -5   67.14    7.37 
  -1   3  -5   69.04    7.44 
  -1   3  -5   67.07    8.42 
  -1  -3  -5   59.36    5.82 
  -1  -3  -5   69.18    5.96 
  -1  -3  -5   59.78    6.03 
   1   3   6   38.03    7.37 
   1   3   6   45.67    7.09 
   1   3   6   35.01    5.54 
   1  -3   6   41.04    5.54 
   1  -3   6   36.83    4.00 
   1  -3   6   38.52    5.82 
   1   3   6   46.52    5.68 
   1  -3   6   47.99    3.93 
  -1  -3  -6   42.73    4.98 
  -1   3  -6   48.83    5.96 
  -1  -3  -6   47.15    4.63 
  -1   3  -6   37.89    4.98 
  -1   3  -6   38.66    4.07 
  -1  -3  -6   35.50    4.42 
  -1   3  -6   36.76    4.56 
   1  -3   7  263.24   27.01 
   1   3   7  318.67   34.03 
   1  -3   7  297.06   31.71 
   1   3   7  257.77   32.84 
   1  -3   7  301.55   29.54 
   1  -3   7  296.71   32.13 
   1   3   7  399.28   42.80 
   1   3   7  233.00   31.50 
  -1  -3  -7  270.19   28.63 
  -1   3  -7  259.87   28.56 
  -1   3  -7  305.62   30.73 
  -1  -3  -7  328.21   33.12 
  -1   3  -7  313.90   32.27 
  -1  -3  -7  309.13   31.85 
  -1   3  -7  321.97   34.03 
   1   3   8   40.55    7.65 
   1   3   8   37.96    3.44 
   1  -3   8   44.69    5.68 
   1  -3   8   37.75    3.58 
   1   3   8   41.89    4.07 
   1   3   8   37.75    5.89 
   1  -3   8   44.41    5.61 
   1   3   8   50.59    7.30 
   1  -3   8   40.41    4.28 
   1   3   8   38.24    6.10 
   1   3   8   45.46    6.24 
   1  -3   8   42.66    5.40 
   1   3   8   40.76    4.49 
   1  -3   8   42.24    3.72 
   1   3   8   40.62    3.72 
   1   3   8   33.68    3.79 
   1   3   8   51.78    3.86 
   1   3   8   44.06    3.86 
  -1   3  -8   49.67    7.23 
  -1   3  -8   38.38    5.33 
  -1   3  -8   49.04    4.42 
  -1   3  -8   35.78    3.37 
  -1   3  -8   40.48    3.58 
  -1  -3  -8   45.25    5.54 
  -1   3  -8   42.94    4.35 
  -1  -3  -8   42.66    5.05 
  -1   3  -8   43.85    4.07 
  -1   3  -8   35.50    3.02 
  -1   3  -8   36.48    4.63 
  -1  -3  -8   40.90    5.68 
  -1   3  -8   38.59    6.52 
  -1   3  -8   29.33    2.60 
  -1   3  -8   41.39    3.58 
   1   3   9 1036.34  133.52 
   1   3   9 1277.76  156.95 
   1   3   9 1056.41  147.27 
   1  -3   9 1115.20  141.09 
   1  -3   9  967.58  132.74 
   1   3   9 1057.60  128.88 
   1   3   9 1119.69  148.32 
   1  -3   9 1138.35  152.11 
   1   3   9 1071.14  140.04 
   1   3   9 1062.37  131.13 
   1  -3   9 1179.82  142.64 
   1   3   9 1170.35  142.99 
   1   3   9 1127.06  148.32 
   1  -3   9 1186.34  152.74 
   1  -3   9 1041.60  129.10 
   1   3   9 1255.24  154.70 
   1  -3   9 1012.77  125.59 
   1   3   9  917.84  123.20 
   1   3   9 1103.34  156.88 
   1   3   9 1119.55  140.74 
  -1   3  -9 1119.90  148.39 
  -1   3  -9  836.45  109.31 
  -1   3  -9 1160.10  141.37 
  -1   3  -9  974.39  129.80 
  -1  -3  -9 1035.99  135.55 
  -1  -3  -9 1022.66  132.88 
  -1  -3  -9 1024.76  126.36 
  -1   3  -9  759.77   97.31 
  -1  -3  -9 1167.26  147.90 
  -1   3  -9  922.68  111.56 
  -1  -3  -9 1038.31  125.80 
  -1   3  -9  992.00  121.45 
  -1   3  -9 1028.90  127.69 
  -1   3  -9 1103.84  145.16 
  -1   3  -9 1056.34  129.17 
  -1   3  -9 1074.44  129.31 
  -1   3  -9 1067.63  129.94 
  -1   3  -9 1027.64  126.57 
   1   3  10  194.56   21.12 
   1   3  10  216.23   19.79 
   1   3  10  215.25   23.36 
   1  -3  10  164.46   16.70 
   1   3  10  181.15   20.63 
   1   3  10  259.87   23.15 
   1   3  10  209.22   30.38 
   1   3  10  178.07   18.94 
   1  -3  10  221.50   22.31 
   1  -3  10  170.70   16.77 
   1   3  10  169.09   21.26 
   1   3  10  211.88   19.08 
   1  -3  10  188.59   23.29 
   1   3  10  199.05   18.94 
   1  -3  10  216.30   20.84 
   1   3  10  207.96   19.15 
   1  -3  10  209.85   21.89 
   1  -3  10  213.36   25.40 
   1   3  10  182.98   17.82 
   1   3  10  188.52   25.12 
  -1   3 -10  190.28   18.10 
  -1  -3 -10  159.62   17.96 
  -1   3 -10  174.56   17.40 
  -1   3 -10  193.29   17.12 
  -1  -3 -10  237.14   24.49 
  -1  -3 -10  182.77   16.49 
  -1   3 -10  140.04   13.96 
  -1   3 -10  190.63   20.49 
  -1  -3 -10  208.10   19.08 
  -1   3 -10  203.40   18.31 
  -1   3 -10  267.59   23.08 
  -1   3 -10  193.85   17.54 
  -1   3 -10  185.64   17.54 
  -1   3 -10  198.20   18.59 
  -1  -3 -10  187.47   21.12 
  -1  -3 -10  190.77   17.61 
  -1   3 -10  202.20   23.08 
  -1   3 -10  201.64   23.50 
  -1   3 -10  161.44   18.45 
   1   3  11  450.50   49.88 
   1   3  11  501.44   55.85 
   1   3  11  478.28   57.81 
   1   3  11  463.20   51.08 
   1   3  11  362.94   42.59 
   1  -3  11  455.69   59.01 
   1   3  11  418.37   54.30 
   1   3  11  477.16   60.90 
   1  -3  11  467.76   51.43 
   1  -3  11  434.93   48.83 
   1   3  11  508.80   61.11 
   1   3  11  596.72   68.34 
   1   3  11  507.40   53.74 
   1   3  11  484.46   60.48 
   1  -3  11  468.32   51.71 
   1  -3  11  438.92   52.13 
   1  -3  11  479.48   59.15 
   1   3  11  506.84   69.11 
   1   3  11  518.00   55.22 
  -1  -3 -11  454.99   47.71 
  -1   3 -11  477.30   51.15 
  -1   3 -11  501.51   53.18 
  -1  -3 -11  519.47   59.08 
  -1   3 -11  482.56   51.01 
  -1  -3 -11  468.04   49.04 
  -1   3 -11  464.67   57.39 
  -1   3 -11  501.93   52.62 
  -1   3 -11  566.69   57.60 
  -1   3 -11  510.00   54.94 
  -1  -3 -11  511.47   54.66 
  -1   3 -11  516.17   59.78 
  -1   3 -11  424.33   45.46 
  -1  -3 -11  552.87   64.20 
  -1   3 -11  428.47   53.25 
  -1   3 -11  492.18   60.48 
  -1   3 -11  499.75   54.44 
  -1  -3 -11  457.52   54.37 
  -1   3 -11  632.71   63.43 
   1  -3  12  222.90   23.08 
   1   3  12  170.56   18.17 
   1   3  12  185.86   23.71 
   1   3  12  180.03   18.66 
   1   3  12  194.13   21.19 
   1  -3  12  234.48   22.38 
   1  -3  12  181.58   25.54 
   1   3  12  202.48   23.15 
   1  -3  12  136.18   14.59 
   1  -3  12  192.73   18.80 
   1   3  12  186.63   22.38 
   1   3  12  191.68   19.86 
   1   3  12  176.10   17.19 
   1   3  12  192.31   19.15 
   1   3  12  196.59   21.12 
   1  -3  12  183.26   22.45 
   1   3  12  201.78   21.89 
   1   3  12  198.13   31.22 
  -1   3 -12  199.89   21.05 
  -1   3 -12  207.32   19.01 
  -1   3 -12  180.17   16.14 
  -1  -3 -12  187.96   20.77 
  -1   3 -12  176.94   20.35 
  -1   3 -12  178.00   16.63 
  -1  -3 -12  173.16   18.31 
  -1  -3 -12  199.19   22.10 
  -1   3 -12  188.45   17.96 
  -1  -3 -12  195.05   21.75 
  -1  -3 -12  206.55   18.94 
  -1   3 -12  199.75   24.42 
  -1  -3 -12  201.64   19.43 
  -1   3 -12  193.71   18.45 
  -1   3 -12  199.54   18.59 
  -1  -3 -12  190.63   17.82 
  -1   3 -12  177.30   20.63 
  -1   3 -12  217.64   21.26 
  -1   3 -12  217.71   20.91 
  -1   3 -12  173.58   17.68 
   1   3  13  180.24   20.35 
   1   3  13  207.11   20.84 
   1  -3  13  190.70   20.42 
   1  -3  13  177.23   23.92 
   1   3  13  177.37   17.33 
   1  -3  13  185.08   20.56 
   1   3  13  189.01   27.99 
   1   3  13  190.42   19.43 
   1  -3  13  177.58   20.00 
   1  -3  13  173.86   17.40 
   1   3  13  175.68   21.47 
   1   3  13  164.46   20.63 
   1   3  13  190.42   20.63 
   1   3  13  136.32   15.51 
   1   3  13  193.01   25.12 
   1  -3  13  168.60   21.40 
  -1   3 -13  180.45   16.49 
  -1   3 -13  178.00   20.42 
  -1   3 -13  179.47   17.19 
  -1  -3 -13  180.94   20.84 
  -1   3 -13  185.01   18.94 
  -1  -3 -13  178.42   16.70 
  -1   3 -13  143.27   15.15 
  -1   3 -13  178.14   20.70 
  -1   3 -13  189.78   18.66 
  -1   3 -13  126.92   11.93 
  -1  -3 -13  188.03   21.05 
  -1  -3 -13  188.59   17.40 
  -1  -3 -13  184.73   18.80 
  -1  -3 -13  182.21   20.42 
  -1   3 -13  180.94   21.40 
  -1  -3 -13  204.10   18.87 
  -1  -3 -13  189.92   18.73 
  -1   3 -13  184.73   17.61 
   1   3  14   18.59    3.79 
   1  -3  14   18.66    5.19 
   1   3  14   25.05    3.09 
   1   3  14   21.75    5.19 
   1  -3  14   20.91    3.93 
   1   3  14   19.57    6.17 
   1   3  14   19.15    6.74 
   1   3  14   32.69    4.49 
   1   3  14   18.03    3.09 
   1  -3  14   23.36    4.84 
   1  -3  14   22.80    3.86 
   1   3  14   18.52    2.53 
   1   3  14   17.68    4.98 
   1  -3  14   14.66    3.02 
  -1   3 -14   17.05    3.58 
  -1   3 -14   18.10    3.16 
  -1  -3 -14   22.66    2.46 
  -1  -3 -14   19.57    6.03 
  -1   3 -14   21.26    2.46 
  -1   3 -14   13.75    5.40 
  -1  -3 -14   17.47    2.39 
  -1  -3 -14   22.66    2.74 
  -1  -3 -14   24.07    4.14 
  -1   3 -14   14.73    1.96 
  -1   3 -14   16.56    2.74 
  -1  -3 -14   19.43    4.28 
  -1   3 -14   23.50    3.16 
  -1  -3 -14   21.96    3.86 
  -1   3 -14   21.89    4.91 
   1   3  15   36.90    9.33 
   1   3  15   41.39    5.89 
   1  -3  15   30.59    4.14 
   1   3  15   28.49    5.40 
   1   3  15   54.44    6.31 
   1   3  15   30.66    6.24 
   1   3  15   28.77    7.02 
   1  -3  15   43.15    5.75 
   1   3  15   34.45    4.84 
   1   3  15   38.87    5.40 
   1  -3  15   25.82    7.02 
   1  -3  15   33.89    5.19 
   1  -3  15   33.19    5.26 
   1   3  15   29.75    6.03 
   1   3  15   32.69    8.14 
  -1   3 -15   30.38    4.28 
  -1   3 -15   41.82    4.63 
  -1   3 -15   31.71    3.37 
  -1   3 -15   35.01    6.74 
  -1  -3 -15   37.75    4.14 
  -1   3 -15   29.68    3.93 
  -1   3 -15   23.50    7.16 
  -1  -3 -15   37.47    7.93 
  -1   3 -15   28.84    4.63 
  -1  -3 -15   37.11    4.49 
  -1  -3 -15   28.42    8.14 
  -1  -3 -15   36.55    5.54 
  -1   3 -15   28.13    7.58 
  -1  -3 -15   27.92    4.42 
   1   3  16  178.70   20.63 
   1  -3  16  179.68   24.35 
   1  -3  16  185.36   27.43 
   1   3  16  182.42   32.13 
   1   3  16  185.22   21.54 
   1   3  16  191.05   23.50 
   1  -3  16  193.64   24.91 
   1   3  16  194.98   21.26 
   1   3  16  190.98   23.01 
   1  -3  16  202.41   21.12 
   1  -3  16  202.55   22.24 
   1   3  16  168.60   18.94 
  -1  -3 -16  184.17   20.28 
  -1   3 -16  203.82   20.42 
  -1   3 -16  196.94   25.82 
  -1   3 -16  188.03   20.21 
  -1  -3 -16  181.44   18.73 
  -1  -3 -16  211.32   20.21 
  -1   3 -16  183.96   19.08 
  -1   3 -16  181.51   18.66 
  -1  -3 -16  183.68   19.72 
  -1   3 -16  191.82   24.56 
  -1   3 -16  201.50   20.14 
   1   3  17  109.94   11.93 
   1  -3  17   99.70   12.49 
   1   3  17  109.52   13.96 
   1   3  17  117.31   18.24 
   1  -3  17  121.66   16.49 
   1  -3  17  110.99   13.75 
   1   3  17  112.40   14.17 
   1   3  17  107.06   12.77 
   1  -3  17  131.62   17.26 
  -1   3 -17  106.85   12.49 
  -1  -3 -17  106.43   11.58 
  -1   3 -17  108.33   11.30 
  -1   3 -17   85.25    9.82 
  -1   3 -17  123.27   11.79 
  -1  -3 -17  116.47   12.42 
  -1  -3 -17  109.80   10.95 
  -1  -3 -17  116.40   10.31 
  -1   3 -17  114.08   11.86 
   1   3  18  245.91   32.20 
   1  -3  18  289.34   34.94 
   1   3  18  251.46   29.47 
   1  -3  18  285.62   34.87 
   1   3  18  228.65   27.78 
   1   3  18  247.11   33.05 
   1   3  18  258.19   27.08 
   1  -3  18  233.00   25.26 
   1  -3  18  307.02   32.55 
  -1  -3 -18  228.93   22.66 
  -1   3 -18  242.12   24.21 
  -1   3 -18  249.00   27.22 
  -1  -3 -18  245.70   25.26 
  -1   3 -18  229.07   24.21 
  -1   3 -18  251.39   26.24 
  -1   3 -18  244.09   25.12 
  -1  -3 -18  242.47   24.21 
  -1  -3 -18  252.86   25.12 
   1   3  19   19.79    4.42 
   1  -3  19   25.89    5.19 
   1  -3  19   26.59    3.37 
   1   3  19   27.64    5.05 
   1  -3  19   24.14    6.03 
   1   3  19   23.92    6.45 
   1  -3  19   27.29    6.24 
  -1   3 -19   20.56    4.21 
  -1  -3 -19   23.85    2.88 
  -1  -3 -19   27.15    4.21 
  -1  -3 -19   24.21    2.81 
  -1   3 -19   27.43    3.37 
  -1  -3 -19   25.33    3.79 
  -1   3 -19   28.27    3.79 
  -1   3 -19   25.12    2.74 
   1   3  20  153.72   18.87 
   1  -3  20  166.14   20.07 
   1   3  20  153.37   17.82 
   1  -3  20  157.72   19.29 
   1   3  20  158.98   16.00 
   1  -3  20  153.23   16.98 
  -1   3 -20  149.79   14.94 
  -1   3 -20  162.56   16.35 
  -1   3 -20  158.00   15.72 
  -1  -3 -20  157.58   15.29 
  -1  -3 -20  154.77   16.00 
  -1  -3 -20  149.02   14.10 
   1  -3  21   35.29    4.70 
   1  -3  21   28.84    4.00 
   1   3  21   31.22    5.19 
   1  -3  21   24.35    5.12 
   1   3  21   27.50    4.07 
  -1  -3 -21   29.19    2.74 
  -1   3 -21   23.01    3.30 
  -1  -3 -21   23.36    2.67 
  -1  -3 -21   32.91    3.58 
  -1   3 -21   34.45    3.79 
   1  -4 -21   11.65    1.89 
   1  -4 -21   12.91    1.82 
   1   4 -21   13.12    2.39 
   1   4 -21   12.35    2.25 
   1   4 -21   12.21    2.32 
   1   4 -21   12.07    2.17 
  -1   4  21   12.77    4.28 
  -1  -4  21   10.52    2.67 
  -1   4  21    9.89    3.37 
  -1  -4  21   13.47    3.65 
   1  -4 -20   80.19    8.14 
   1   4 -20   79.91    7.58 
   1   4 -20   82.37    8.77 
   1   4 -20   77.74    7.30 
   1   4 -20   90.72    9.12 
   1  -4 -20   73.18    7.58 
   1  -4 -20   83.21    9.26 
  -1   4  20   73.25    8.42 
  -1  -4  20   86.02   12.28 
  -1  -4  20   83.07    8.21 
  -1   4  20   79.98   11.93 
  -1   4  20   76.19   10.10 
  -1   4  20   79.28   11.37 
  -1  -4  20   85.25   11.30 
   1  -4 -19  489.86   55.01 
   1  -4 -19  493.16   53.74 
   1   4 -19  470.50   52.41 
   1   4 -19  477.09   52.34 
   1   4 -19  484.81   53.39 
   1   4 -19  497.44   56.48 
   1  -4 -19  528.59   60.62 
   1  -4 -19  475.69   54.02 
  -1  -4  19  484.11   60.55 
  -1   4  19  506.14   56.69 
  -1   4  19  484.60   58.72 
  -1  -4  19  418.79   50.02 
  -1  -4  19  495.82   59.08 
  -1   4  19  440.82   57.67 
  -1  -4  19  476.25   54.23 
  -1   4  19  469.72   59.08 
   1   4 -18  325.19   36.55 
   1  -4 -18  329.33   34.17 
   1   4 -18  343.37   38.59 
   1   4 -18  336.63   34.59 
   1  -4 -18  329.68   35.71 
   1   4 -18  357.75   37.11 
   1   4 -18  324.98   35.99 
   1  -4 -18  313.34   34.17 
   1  -4 -18  348.84   37.75 
  -1  -4  18  364.34   39.22 
  -1   4  18  318.74   38.31 
  -1   4  18  315.23   42.94 
  -1  -4  18  316.00   36.76 
  -1   4  18  324.56   42.38 
  -1   4  18  324.14   36.83 
  -1  -4  18  314.60   34.45 
  -1  -4  18  375.29   41.39 
  -1   4  18  321.90   35.85 
   1  -4 -17  274.26   28.27 
   1  -4 -17  244.72   24.63 
   1   4 -17  263.66   27.43 
   1   4 -17  250.33   25.75 
   1  -4 -17  252.02   25.54 
   1  -4 -17  245.42   25.26 
   1   4 -17  257.14   26.66 
   1   4 -17  277.84   29.61 
   1   4 -17  273.06   28.27 
  -1   4  17  265.70   29.26 
  -1   4  17  257.98   26.59 
  -1   4  17  256.86   30.17 
  -1   4  17  263.17   31.50 
  -1  -4  17  289.83   34.59 
  -1  -4  17  283.94   33.05 
  -1   4  17  249.56   31.43 
  -1  -4  17  254.40   28.91 
  -1  -4  17  238.27   25.12 
  -1   4  17  259.52   31.50 
  -1  -4  17  251.95   28.49 
   1  -4 -16  326.18   34.80 
   1   4 -16  329.75   34.45 
   1   4 -16  329.89   41.18 
   1  -4 -16  331.93   41.32 
   1   4 -16  334.46   35.01 
   1  -4 -16  341.61   38.10 
   1   4 -16  306.53   30.66 
   1  -4 -16  327.09   34.45 
   1   4 -16  321.83   35.29 
   1  -4 -16  292.92   38.80 
   1   4 -16  351.29   35.64 
   1  -4 -16  332.98   34.73 
   1  -4 -16  292.29   29.68 
   1   4 -16  219.04   23.50 
   1   4 -16  306.18   39.22 
  -1  -4  16  336.98   39.36 
  -1  -4  16  332.63   36.34 
  -1   4  16  327.44   33.82 
  -1  -4  16  274.75   39.01 
  -1  -4  16  424.96   44.48 
  -1   4  16  280.71   32.20 
  -1   4  16  298.11   41.04 
  -1   4  16  281.06   32.27 
  -1   4  16  313.27   34.59 
  -1  -4  16  322.81   45.32 
  -1   4  16  298.46   41.25 
  -1  -4  16  290.89   31.08 
  -1   4  16  315.51   41.39 
  -1   4  16  220.02   25.82 
   1   4 -15   11.86    2.25 
   1   4 -15   11.37    3.37 
   1   4 -15    9.33    1.61 
   1   4 -15   10.80    2.46 
   1  -4 -15   15.65    4.00 
   1   4 -15   10.52    1.47 
   1   4 -15   11.86    1.75 
   1   4 -15   20.56    3.23 
   1   4 -15   12.98    1.82 
   1   4 -15   17.75    5.68 
   1  -4 -15   16.28    2.95 
   1  -4 -15    8.28    2.39 
   1   4 -15   10.66    3.37 
   1  -4 -15   16.07    1.96 
  -1   4  15   10.95    2.39 
  -1   4  15   12.35    2.03 
  -1  -4  15   10.87    5.05 
  -1   4  15   18.38    6.52 
  -1   4  15   18.24    3.51 
  -1  -4  15    5.89    6.52 
  -1   4  15   18.38    2.46 
  -1   4  15   18.87    3.09 
  -1   4  15    9.40    7.51 
  -1  -4  15   10.59    3.86 
  -1   4  15   12.77    6.60 
  -1  -4  15   10.80    2.74 
  -1   4  15   11.72    4.21 
  -1   4  15   15.65    5.82 
  -1  -4  15   14.31    2.95 
   1   4 -14   42.45    4.07 
   1   4 -14   44.41    4.49 
   1  -4 -14   58.72    5.89 
   1   4 -14   36.27    3.37 
   1  -4 -14   43.71    6.52 
   1   4 -14   55.78    6.74 
   1   4 -14   54.44    5.75 
   1   4 -14   47.01    7.16 
   1  -4 -14   49.18    4.84 
   1  -4 -14   54.51    8.84 
   1  -4 -14   42.52    4.84 
   1  -4 -14   51.15    7.93 
   1   4 -14   41.68    4.42 
   1  -4 -14   55.29    6.88 
   1   4 -14   51.85    8.28 
   1   4 -14   47.22    6.24 
   1   4 -14   53.18    5.61 
  -1   4  14   54.44    6.24 
  -1  -4  14   45.88    7.79 
  -1   4  14   55.29    6.81 
  -1   4  14   53.88    6.10 
  -1  -4  14   54.44    8.14 
  -1  -4  14   45.88    4.84 
  -1  -4  14   51.22    5.19 
  -1   4  14   49.32   11.72 
  -1  -4  14   51.15    6.17 
  -1  -4  14   47.99    6.52 
  -1   4  14   49.74    5.33 
  -1   4  14   46.73    7.72 
  -1   4  14   50.23   10.45 
  -1  -4  14   48.34    5.40 
  -1   4  14   37.75    4.49 
  -1   4  14   54.87   10.03 
  -1   4  14   48.48    5.75 
   1  -4 -13  107.70   13.61 
   1   4 -13  143.83   12.63 
   1  -4 -13  115.48   10.17 
   1   4 -13  114.71   12.56 
   1   4 -13  100.68    9.61 
   1  -4 -13  124.89   16.28 
   1   4 -13  101.80   10.10 
   1   4 -13  115.41   14.87 
   1  -4 -13  103.98   12.49 
   1   4 -13  108.12   10.66 
   1   4 -13  117.38   16.49 
   1  -4 -13  117.03   11.86 
   1   4 -13  114.50   12.42 
   1  -4 -13  122.01   11.86 
   1   4 -13  106.01    9.82 
   1   4 -13  113.94   11.23 
   1  -4 -13  130.85   12.28 
   1   4 -13  115.20   15.65 
  -1   4  13  126.71   17.75 
  -1   4  13  111.20   18.17 
  -1   4  13  113.52   11.09 
  -1  -4  13  111.98   11.09 
  -1  -4  13  105.10   11.09 
  -1   4  13  115.41   13.96 
  -1   4  13   97.45   10.03 
  -1   4  13  137.73   12.21 
  -1  -4  13   98.44   15.72 
  -1   4  13  111.77   13.40 
  -1   4  13  115.91   16.63 
  -1  -4  13  110.85   14.38 
  -1   4  13  119.20   14.03 
  -1  -4  13  123.13   12.21 
  -1   4  13  119.90   11.23 
  -1   4  13  108.68   10.52 
   1  -4 -12  243.81   22.52 
   1   4 -12  211.18   25.47 
   1  -4 -12  212.87   25.12 
   1   4 -12  247.18   23.08 
   1   4 -12  322.95   28.98 
   1   4 -12  222.34   21.05 
   1   4 -12  282.26   26.17 
   1   4 -12  216.66   21.40 
   1  -4 -12  206.27   22.17 
   1   4 -12  226.20   22.10 
   1  -4 -12  196.17   18.94 
   1   4 -12  209.36   20.00 
   1   4 -12  229.42   26.73 
   1   4 -12  243.81   28.13 
   1   4 -12  203.47   21.33 
   1  -4 -12  226.55   21.54 
   1  -4 -12  225.78   25.19 
   1   4 -12  227.74   22.10 
  -1   4  12  218.97   31.43 
  -1  -4  12  232.09   22.59 
  -1   4  12  234.41   23.57 
  -1   4  12  225.78   28.06 
  -1   4  12  225.08   25.05 
  -1   4  12  214.76   27.08 
  -1   4  12  227.25   22.24 
  -1   4  12  217.64   20.63 
  -1   4  12  228.09   27.57 
  -1  -4  12  238.05   23.50 
  -1  -4  12  204.73   20.07 
  -1  -4  12  188.17   23.01 
  -1   4  12  178.84   18.03 
  -1   4  12  217.57   22.59 
  -1   4  12  215.53   35.50 
  -1   4  12  208.94   23.22 
  -1  -4  12  189.92   24.63 
  -1   4  12  228.72   23.64 
  -1  -4  12  260.65   30.87 
  -1  -4  12  242.47   26.52 
   1  -4 -11  151.13   15.44 
   1  -4 -11  242.62   26.45 
   1  -4 -11  206.69   24.42 
   1   4 -11  218.34   22.10 
   1  -4 -11  221.15   22.73 
   1   4 -11  217.64   25.40 
   1   4 -11  251.67   22.59 
   1   4 -11  231.46   22.94 
   1   4 -11  195.89   18.31 
   1   4 -11  242.62   22.45 
   1   4 -11  228.51   21.05 
   1   4 -11  187.96   18.17 
   1   4 -11  178.56   18.80 
   1  -4 -11  219.39   20.98 
   1   4 -11  225.22   21.40 
   1   4 -11  244.72   29.82 
   1   4 -11  192.10   22.80 
   1  -4 -11  216.09   20.21 
  -1  -4  11  269.00   28.49 
  -1   4  11  226.20   23.01 
  -1  -4  11  233.99   21.96 
  -1  -4  11  214.62   20.77 
  -1  -4  11  229.99   22.10 
  -1   4  11  218.34   24.56 
  -1  -4  11  255.67   28.98 
  -1   4  11  231.67   23.15 
  -1   4  11  225.78   24.56 
  -1   4  11  207.82   28.49 
  -1   4  11  218.90   23.01 
  -1   4  11  205.01   19.79 
  -1   4  11  260.37   30.24 
  -1   4  11  185.22   26.80 
  -1  -4  11  206.69   25.26 
  -1   4  11  243.04   23.22 
  -1   4  11  159.90   17.19 
  -1   4  11  207.39   24.42 
  -1   4  11  295.03   26.17 
   1   4 -10 1017.12  128.60 
   1   4 -10  971.37  116.61 
   1   4 -10  932.15  126.22 
   1   4 -10 1055.99  123.62 
   1  -4 -10  903.18  114.15 
   1  -4 -10 1070.86  125.94 
   1   4 -10  918.89  108.89 
   1   4 -10  939.10  122.08 
   1   4 -10  907.88  108.19 
   1   4 -10  928.86  119.69 
   1   4 -10  881.92  104.33 
   1  -4 -10  990.67  124.53 
   1  -4 -10 1004.91  119.83 
   1  -4 -10  946.47  120.04 
   1  -4 -10 1001.19  118.15 
   1   4 -10  939.80  115.13 
   1   4 -10 1133.58  133.52 
   1   4 -10  762.79   95.63 
   1   4 -10  989.33  117.38 
  -1   4  10  910.26  111.20 
  -1   4  10 1035.85  123.34 
  -1  -4  10 1069.46  133.66 
  -1   4  10  900.58  120.54 
  -1  -4  10  993.54  120.26 
  -1   4  10  659.02   80.97 
  -1   4  10  779.76  114.22 
  -1  -4  10  916.65  109.73 
  -1   4  10 1065.88  126.29 
  -1   4  10  887.81  121.52 
  -1   4  10  946.19  122.43 
  -1   4  10  680.70   83.49 
  -1   4  10  859.26  110.64 
  -1   4  10  935.73  112.82 
  -1   4  10  875.32  114.92 
  -1  -4  10 1224.09  154.91 
  -1  -4  10  905.91  109.94 
  -1  -4  10  999.72  130.71 
  -1   4  10  929.14  115.76 
   1  -4  -9  325.90   34.17 
   1   4  -9  313.62   38.38 
   1   4  -9  376.13   41.11 
   1   4  -9  279.17   27.15 
   1  -4  -9  300.71   32.48 
   1   4  -9  277.56   29.26 
   1   4  -9  286.18   31.78 
   1   4  -9  348.49   35.85 
   1   4  -9  234.90   22.94 
   1   4  -9  315.86   29.75 
   1   4  -9  278.89   27.50 
   1   4  -9  314.88   34.80 
   1  -4  -9  315.51   34.94 
   1   4  -9  406.23   36.90 
   1  -4  -9  326.32   31.78 
   1   4  -9  292.29   29.82 
   1   4  -9  368.76   34.38 
   1   4  -9  325.54   31.15 
   1   4  -9  346.10   33.26 
   1  -4  -9  351.22   33.61 
   1  -4  -9  310.60   31.85 
  -1   4   9  330.39   33.19 
  -1   4   9  302.46   31.57 
  -1   4   9  299.45   39.01 
  -1   4   9  286.26   32.41 
  -1   4   9  304.64   34.10 
  -1  -4   9  285.55   28.56 
  -1  -4   9  317.97   35.78 
  -1   4   9  294.88   28.91 
  -1   4   9  325.05   31.85 
  -1   4   9  298.04   38.03 
  -1  -4   9  331.72   33.68 
  -1   4   9  350.24   32.69 
  -1   4   9  295.10   32.69 
  -1   4   9  293.27   32.84 
  -1   4   9  297.20   28.98 
  -1   4   9  327.02   30.24 
  -1   4   9  258.75   26.24 
  -1  -4   9  338.17   37.47 
  -1  -4   9  299.59   29.47 
   1   4  -8 1524.31  200.73 
   1   4  -8 1554.97  223.39 
   1  -4  -8 1497.30  203.40 
   1   4  -8 1435.48  189.85 
   1   4  -8 1458.71  191.19 
   1   4  -8 1500.73  207.04 
   1   4  -8 1734.86  227.18 
   1   4  -8 1367.57  184.17 
   1  -4  -8 1592.50  216.02 
   1   4  -8 1807.41  235.60 
   1  -4  -8 1549.57  213.57 
   1   4  -8 1827.89  249.42 
   1   4  -8 1490.35  195.82 
   1   4  -8 1200.31  165.65 
   1   4  -8 1692.20  229.64 
   1   4  -8 1466.36  193.92 
   1  -4  -8 1604.15  217.29 
   1   4  -8 1745.24  232.51 
  -1  -4   8 2466.63  323.23 
  -1   4   8 1361.54  199.82 
  -1   4   8 1491.05  198.55 
  -1   4   8 1101.45  148.11 
  -1   4   8 1296.08  182.63 
  -1  -4   8 1481.09  205.50 
  -1   4   8 1406.30  196.31 
  -1   4   8 1392.34  205.43 
  -1  -4   8 1303.58  180.38 
  -1   4   8 1562.26  203.68 
  -1   4   8 1664.49  227.25 
  -1   4   8 1142.70  152.74 
  -1   4   8 1565.70  205.36 
  -1   4   8 1768.96  228.65 
  -1   4   8 1402.16  186.21 
  -1   4   8 1429.17  190.84 
   1  -4  -7  389.95   40.90 
   1   4  -7  364.41   40.97 
   1   4  -7  380.83   36.97 
   1  -4  -7  333.68   35.36 
   1   4  -7  354.73   34.31 
   1   4  -7  456.46   43.99 
   1   4  -7  346.31   35.50 
   1   4  -7  319.58   37.19 
   1   4  -7  332.84   35.78 
   1   4  -7  375.08   41.18 
   1   4  -7  308.92   31.36 
   1   4  -7  359.15   34.87 
   1   4  -7  428.61   41.18 
   1  -4  -7  354.59   37.61 
   1   4  -7  399.49   40.27 
   1   4  -7  369.40   36.34 
   1  -4  -7  305.34   32.62 
  -1   4   7  322.39   34.59 
  -1  -4   7  333.40   36.55 
  -1  -4   7  443.48   45.96 
  -1   4   7  300.92   30.24 
  -1   4   7  358.80   39.08 
  -1   4   7  347.01   40.34 
  -1  -4   7  460.74   45.39 
  -1   4   7  353.47   36.62 
  -1   4   7  371.57   43.50 
  -1   4   7  325.62   31.85 
  -1   4   7  331.72   38.24 
  -1   4   7  473.79   45.53 
  -1   4   7  388.06   37.47 
  -1   4   7  370.03   36.41 
   1  -4  -6  290.89   29.40 
   1   4  -6  265.84   26.03 
   1   4  -6  243.46   27.15 
   1   4  -6  221.08   25.12 
   1  -4  -6  266.89   26.87 
   1   4  -6  226.27   23.50 
   1   4  -6  246.75   23.92 
  -1  -4   6  309.90   30.38 
  -1  -4   6  226.69   23.43 
  -1   4   6  264.51   31.36 
  -1   4   6  348.49   35.50 
  -1   4   6  265.49   25.89 
  -1   4   6  260.93   28.91 
  -1   4   6  249.70   26.17 
  -1  -4   6  248.79   23.92 
   1  -4  -5  161.86   16.98 
   1  -4  -5  193.15   19.22 
   1   4  -5  226.69   20.42 
   1  -4  -5  174.63   16.49 
   1   4  -5  248.09   24.70 
   1   4  -5  195.26   20.70 
   1   4  -5  201.29   22.87 
   1   4  -5  180.52   16.49 
  -1  -4   5  181.65   17.47 
  -1  -4   5  210.34   20.49 
  -1   4   5  195.33   17.96 
  -1  -4   5  190.56   17.26 
  -1   4   5  240.86   24.42 
  -1   4   5  192.45   21.26 
  -1   4   5  190.77   19.36 
  -1   4   5  247.46   23.71 
   1  -4  -4  162.70   14.80 
   1   4  -4  188.10   20.91 
   1  -4  -4  197.71   19.57 
   1  -4  -4  200.94   19.57 
   1   4  -4  184.73   16.28 
   1   4  -4  172.03   15.37 
   1   4  -4  215.25   21.61 
   1   4  -4  196.73   19.01 
   1  -4  -4  195.19   16.91 
  -1   4   4  233.42   21.47 
  -1  -4   4  174.84   17.05 
  -1  -4   4  168.95   15.15 
  -1   4   4  185.43   19.64 
  -1   4   4  178.56   19.36 
  -1   4   4  197.36   17.19 
  -1  -4   4  186.98   15.08 
  -1  -4   4  164.60   15.29 
   1   4  -3  267.38   27.15 
   1   4  -3  244.09   24.77 
   1   4  -3  224.02   20.42 
   1  -4  -3  197.50   20.63 
   1  -4  -3  197.78   17.75 
   1   4  -3  218.83   23.43 
   1  -4  -3  219.11   22.03 
   1   4  -3  222.62   23.29 
   1   4  -3  197.50   17.40 
   1  -4  -3  230.48   20.14 
  -1  -4   3  221.15   19.57 
  -1   4   3  210.27   22.73 
  -1  -4   3  215.39   18.66 
  -1   4   3  245.49   21.19 
  -1   4   3  226.69   23.64 
  -1   4   3  243.88   24.91 
  -1   4   3  255.31   23.15 
  -1  -4   3  206.27   18.31 
   1   4  -2  434.01   47.29 
   1   4  -2  433.73   41.04 
   1   4  -2  451.48   47.22 
   1   4  -2  419.42   44.34 
   1   4  -2  426.08   44.83 
   1  -4  -2  448.96   43.36 
   1  -4  -2  389.18   41.89 
   1   4  -2  573.14   56.55 
   1   4  -2  364.41   41.61 
   1  -4  -2  414.02   41.11 
  -1   4   2  430.86   45.46 
  -1   4   2  569.91   55.57 
  -1   4   2  373.96   41.25 
  -1  -4   2  409.95   40.97 
  -1   4   2  417.88   45.46 
  -1   4   2  572.72   53.95 
  -1  -4   2  403.00   39.08 
  -1   4   2  439.98   48.97 
   1   4  -1 2879.18  446.29 
   1   4  -1 2604.36  397.88 
   1   4  -1 2886.05  446.50 
   1   4  -1 2612.43  402.79 
   1   4  -1 2981.75  460.04 
   1   4  -1 3073.38  479.76 
   1  -4  -1 2579.24  395.71 
   1   4  -1 3014.10  476.39 
   1  -4  -1 2396.96  359.85 
  -1   4   1 2569.42  384.41 
  -1   4   1 3088.33  484.39 
  -1   4   1 2178.84  343.79 
  -1   4   1 4156.59  621.69 
  -1   4   1 2604.64  401.88 
  -1   4   1 2786.22  430.72 
  -1   4   1 2587.59  402.37 
   1  -4   0  672.28   66.93 
   1   4   0  498.84   55.15 
   1   4   0  536.45   58.23 
   1   4   0  491.83   61.18 
   1  -4   0  475.20   48.06 
   1   4   0  476.04   55.78 
   1   4   0  494.70   54.09 
   1   4   0  431.21   47.01 
   1   4   0  511.61   55.36 
   1  -4   0  569.77   59.36 
  -1   4   0  531.61   57.81 
  -1   4   0  532.66   59.78 
  -1   4   0  566.55   63.00 
  -1   4   0  580.23   63.21 
  -1   4   0  711.43   69.53 
  -1   4   0  524.80   58.37 
   1  -4   1 2207.46  319.86 
   1  -4   1 2338.10  333.47 
   1   4   1 2207.39  320.91 
   1   4   1 1985.82  289.34 
   1   4   1 2342.38  345.96 
   1   4   1 2220.23  332.63 
   1   4   1 2056.27  302.04 
   1  -4   1 2406.09  351.64 
   1   4   1 2543.46  392.06 
   1   4   1 1935.73  284.43 
  -1   4  -1 2053.18  306.46 
  -1   4  -1 2363.71  352.56 
  -1   4  -1 2861.57  416.33 
  -1   4  -1 2223.04  323.44 
  -1   4  -1 2438.01  347.65 
  -1   4  -1 1927.87  283.38 
   1  -4   2  586.61   57.39 
   1   4   2  696.48   79.63 
   1   4   2  528.03   52.55 
   1   4   2  533.08   64.06 
   1   4   2  730.86   77.53 
   1   4   2  578.47   65.53 
   1  -4   2  458.78   47.99 
   1   4   2  549.85   57.88 
   1   4   2  546.62   57.74 
   1  -4   2  459.20   51.22 
   1  -4   2  504.38   56.06 
   1   4   2  475.97   48.13 
  -1  -4  -2  574.83   59.71 
  -1  -4  -2  573.77   55.99 
  -1   4  -2  543.60   60.76 
  -1   4  -2  560.93   58.93 
  -1   4  -2  567.81   63.00 
  -1  -4  -2  418.65   43.36 
  -1   4  -2  547.25   59.15 
  -1   4  -2  521.71   54.94 
   1  -4   3  679.79   73.60 
   1  -4   3  875.32   99.42 
   1   4   3  864.24  105.24 
   1   4   3  803.48  102.01 
   1  -4   3  932.50  109.10 
   1   4   3  826.56   93.66 
   1   4   3  755.35   86.30 
   1  -4   3  753.95   91.42 
   1   4   3  661.40   84.05 
  -1   4  -3  833.51  100.19 
  -1  -4  -3  876.09   98.86 
  -1   4  -3  833.93   93.31 
  -1  -4  -3  770.50   89.38 
  -1   4  -3  744.61   87.28 
  -1  -4  -3  764.05   85.67 
  -1  -4  -3  819.69   92.68 
  -1   4  -3  774.36   92.40 
  -1   4  -3  782.01   94.09 
   1   4   4   11.58    2.46 
   1  -4   4   10.10    1.89 
   1   4   4   11.93    3.30 
   1   4   4    8.35    1.05 
   1  -4   4   10.66    1.82 
   1   4   4   15.93    4.42 
   1  -4   4    9.47    1.40 
   1   4   4   10.73    1.68 
  -1   4  -4   11.93    3.02 
  -1  -4  -4   10.17    1.47 
  -1  -4  -4    9.82    1.05 
  -1   4  -4   13.33    1.68 
  -1  -4  -4   10.87    1.61 
  -1   4  -4    9.05    0.98 
  -1  -4  -4   10.66    1.47 
  -1   4  -4   12.56    3.72 
  -1   4  -4   10.10    1.82 
   1   4   5  209.22   21.33 
   1   4   5  226.48   29.47 
   1  -4   5  220.09   23.22 
   1  -4   5  253.49   24.14 
   1  -4   5  277.48   23.85 
   1   4   5  269.63   29.61 
   1  -4   5  228.58   24.91 
   1   4   5  218.27   25.47 
   1   4   5  204.10   18.10 
  -1   4  -5  226.34   23.57 
  -1  -4  -5  225.85   21.75 
  -1  -4  -5  294.95   27.36 
  -1   4  -5  233.42   23.99 
  -1  -4  -5  255.81   21.96 
  -1   4  -5  247.95   27.85 
  -1  -4  -5  249.77   24.49 
  -1   4  -5  233.49   24.70 
   1  -4   6  352.77   31.01 
   1  -4   6  242.26   25.61 
   1   4   6  302.53   31.22 
   1   4   6  240.09   31.15 
   1   4   6  248.02   23.01 
   1   4   6  236.51   23.15 
   1   4   6  235.04   25.68 
   1   4   6  150.99   21.68 
   1   4   6  215.11   21.26 
   1   4   6  221.08   23.08 
   1   4   6  240.44   23.08 
   1  -4   6  363.57   32.06 
   1  -4   6  318.95   31.78 
   1  -4   6  243.25   24.35 
  -1  -4  -6  247.95   25.12 
  -1   4  -6  216.59   20.91 
  -1   4  -6  262.47   24.35 
  -1   4  -6  248.86   23.64 
  -1   4  -6  375.57   32.91 
  -1   4  -6  231.74   23.78 
  -1   4  -6  257.14   27.64 
  -1   4  -6  252.23   25.82 
  -1  -4  -6  251.46   25.05 
  -1   4  -6  239.25   24.63 
  -1  -4  -6  265.91   25.82 
  -1   4  -6  246.19   22.24 
   1   4   7  188.94   18.73 
   1   4   7  318.04   32.62 
   1   4   7  283.52   31.50 
   1   4   7  336.35   30.59 
   1   4   7  293.41   28.77 
   1   4   7  275.10   26.87 
   1   4   7  194.91   30.24 
   1   4   7  291.87   28.84 
   1   4   7  298.81   32.48 
   1   4   7  176.45   23.36 
   1  -4   7  270.47   29.05 
   1  -4   7  279.73   28.84 
   1  -4   7  250.47   28.42 
   1   4   7  267.45   29.26 
   1   4   7  230.69   21.89 
  -1   4  -7  425.59   37.19 
  -1  -4  -7  264.79   27.22 
  -1   4  -7  265.56   29.68 
  -1  -4  -7  310.46   31.78 
  -1   4  -7  284.01   25.82 
  -1   4  -7  288.50   30.87 
  -1   4  -7  293.13   28.34 
  -1   4  -7  288.22   27.08 
  -1   4  -7  248.65   24.21 
  -1   4  -7  237.35   22.31 
  -1   4  -7  289.97   27.50 
  -1   4  -7  257.42   23.99 
  -1   4  -7  300.99   31.64 
  -1  -4  -7  296.71   29.33 
  -1   4  -7  287.80   29.33 
   1   4   8  800.74   91.70 
   1   4   8  861.22  100.19 
   1   4   8  882.48  102.50 
   1   4   8  991.51  136.25 
   1  -4   8  786.15   99.07 
   1  -4   8  775.84   90.37 
   1  -4   8  832.03  104.33 
   1   4   8  827.61   98.29 
   1   4   8  760.26  101.10 
   1   4   8 1112.89  126.01 
   1  -4   8  783.34   92.40 
   1   4   8  784.96  101.31 
   1   4   8  779.90   92.75 
   1  -4   8  969.97  117.59 
   1   4   8  758.79   93.66 
   1   4   8  780.89  100.75 
   1   4   8  795.20   98.15 
   1   4   8  674.52   91.21 
  -1   4  -8  817.65   92.75 
  -1   4  -8  747.00   87.56 
  -1  -4  -8  982.11  117.17 
  -1   4  -8  721.74   83.70 
  -1   4  -8  782.85   96.75 
  -1   4  -8  803.20   93.66 
  -1   4  -8  788.89   89.88 
  -1   4  -8  840.73   94.16 
  -1   4  -8  841.37   96.54 
  -1   4  -8  709.53   82.09 
  -1   4  -8  802.22  103.21 
  -1  -4  -8  813.86   99.49 
  -1   4  -8  777.17   98.86 
  -1   4  -8  780.12   95.28 
  -1   4  -8  836.45   96.12 
  -1   4  -8  791.97   94.30 
  -1  -4  -8  735.91   89.88 
   1   4   9  178.91   18.80 
   1   4   9  187.26   21.19 
   1   4   9  130.71   12.77 
   1   4   9  169.65   16.98 
   1  -4   9  187.12   22.66 
   1   4   9  217.99   25.89 
   1  -4   9  190.56   20.70 
   1   4   9  177.51   15.58 
   1  -4   9  173.93   16.00 
   1   4   9  207.96   22.94 
   1   4   9  172.52   24.07 
   1   4   9  163.90   16.63 
   1   4   9  179.54   17.40 
   1   4   9  193.29   18.80 
   1   4   9  176.17   21.75 
   1  -4   9  178.28   16.21 
   1  -4   9  185.50   18.80 
   1   4   9  187.89   17.54 
   1   4   9  163.40   18.17 
  -1   4  -9  210.97   22.03 
  -1  -4  -9  174.77   16.28 
  -1   4  -9  193.01   16.77 
  -1   4  -9  175.40   19.50 
  -1   4  -9  214.90   18.87 
  -1   4  -9  178.98   16.14 
  -1   4  -9  163.19   15.58 
  -1  -4  -9  248.23   22.17 
  -1   4  -9  190.70   19.93 
  -1  -4  -9  186.91   20.28 
  -1   4  -9  156.32   13.89 
  -1   4  -9  173.86   15.44 
  -1   4  -9  159.19   13.96 
  -1   4  -9  130.50   18.31 
  -1   4  -9  220.37   19.01 
  -1  -4  -9  187.05   20.21 
  -1   4  -9  195.54   18.73 
  -1  -4  -9  194.13   20.49 
  -1   4  -9  175.68   16.00 
   1  -4  10  836.10   95.28 
   1   4  10  754.65   96.40 
   1   4  10  850.84   96.05 
   1   4  10  635.72   86.37 
   1  -4  10  649.83   83.98 
   1   4  10  749.38   93.45 
   1  -4  10  666.60   83.28 
   1   4  10  731.28   89.74 
   1   4  10  723.07   83.56 
   1   4  10  815.69  102.50 
   1   4  10  681.47   82.58 
   1   4  10  606.40   72.76 
   1  -4  10  664.28   85.25 
   1   4  10  663.79   98.22 
   1  -4  10  651.65   75.56 
   1   4  10  816.18   93.52 
   1   4  10  686.73   82.30 
   1  -4  10  694.87   81.53 
   1   4  10  767.21   98.51 
  -1  -4 -10  766.64   86.30 
  -1   4 -10  723.57   84.75 
  -1   4 -10  566.20   68.34 
  -1   4 -10  676.84   77.60 
  -1  -4 -10  696.13   87.07 
  -1   4 -10  664.28   84.12 
  -1  -4 -10  631.94   72.48 
  -1  -4 -10  684.07   85.17 
  -1   4 -10  838.91  102.08 
  -1   4 -10  727.35   92.96 
  -1  -4 -10  679.72   80.12 
  -1   4 -10  754.30   85.32 
  -1   4 -10  862.55   95.28 
  -1   4 -10  768.40   86.16 
  -1  -4 -10  817.09  100.40 
  -1   4 -10  656.35   74.86 
  -1   4 -10  694.03   79.00 
  -1   4 -10  847.54   92.89 
  -1   4 -10  711.85   86.58 
   1   4  11  123.06   15.01 
   1  -4  11  160.81   16.07 
   1  -4  11  147.69   15.37 
   1   4  11  147.62   14.17 
   1   4  11  145.37   16.28 
   1   4  11  134.78   13.19 
   1   4  11  149.58   22.17 
   1   4  11  159.26   20.91 
   1  -4  11  140.32   14.38 
   1   4  11  156.04   17.61 
   1   4  11  151.69   16.00 
   1   4  11  140.95   24.35 
   1   4  11  140.04   14.38 
   1  -4  11  140.04   19.22 
   1  -4  11  133.02   12.91 
   1  -4  11  142.22   19.29 
   1   4  11  160.11   19.79 
   1   4  11  130.64   12.77 
   1   4  11  135.83   15.15 
  -1   4 -11  110.64   10.03 
  -1  -4 -11  141.02   13.47 
  -1  -4 -11  134.08   12.56 
  -1   4 -11  151.69   15.86 
  -1  -4 -11  144.32   13.40 
  -1   4 -11  148.11   18.52 
  -1   4 -11  148.04   14.03 
  -1  -4 -11  143.69   17.12 
  -1   4 -11  131.13   17.26 
  -1   4 -11  149.79   13.61 
  -1  -4 -11  151.34   17.12 
  -1   4 -11  176.03   15.65 
  -1  -4 -11  150.92   17.47 
  -1   4 -11  134.71   12.56 
  -1   4 -11  152.11   15.51 
  -1   4 -11  134.08   15.51 
  -1   4 -11  147.48   13.40 
  -1   4 -11  142.50   13.19 
   1   4  12  281.20   34.31 
   1   4  12  269.49   27.78 
   1  -4  12  266.47   27.01 
   1   4  12  183.82   19.64 
   1   4  12  238.62   24.91 
   1  -4  12  250.96   30.80 
   1  -4  12  358.17   36.41 
   1  -4  12  243.32   24.56 
   1   4  12  262.12   33.26 
   1   4  12  302.53   30.31 
   1   4  12  255.95   26.94 
   1   4  12  241.14   34.31 
   1  -4  12  235.32   32.41 
   1   4  12  205.29   27.08 
   1   4  12  247.88   25.05 
   1   4  12  239.67   30.24 
   1  -4  12  254.82   28.49 
   1   4  12  222.76   29.68 
   1   4  12  296.71   33.47 
  -1   4 -12  249.28   24.28 
  -1   4 -12  273.98   26.31 
  -1   4 -12  296.71   28.63 
  -1  -4 -12  249.21   24.91 
  -1  -4 -12  280.85   27.85 
  -1   4 -12  268.43   26.45 
  -1   4 -12  255.17   28.20 
  -1   4 -12  236.44   29.89 
  -1  -4 -12  246.75   24.28 
  -1  -4 -12  269.63   32.06 
  -1   4 -12  270.12   31.43 
  -1   4 -12  227.25   22.59 
  -1   4 -12  203.75   19.57 
  -1  -4 -12  267.31   29.89 
  -1   4 -12  287.31   29.54 
  -1   4 -12  230.48   29.61 
  -1   4 -12  260.65   26.80 
  -1  -4 -12  234.20   28.20 
  -1   4 -12  259.94   26.52 
   1  -4  13   84.96    8.49 
   1   4  13   80.61   12.91 
   1  -4  13   75.63   11.58 
   1   4  13   71.35   10.45 
   1  -4  13   88.96   10.66 
   1  -4  13   85.03   10.03 
   1   4  13   90.51    9.96 
   1   4  13   76.55   17.89 
   1   4  13   86.23   10.66 
   1   4  13   77.32    9.61 
   1   4  13   70.09   14.94 
   1   4  13   86.79   14.17 
   1   4  13   80.33    8.84 
   1   4  13   88.05    9.89 
   1   4  13   81.46    8.77 
   1  -4  13   75.28   12.07 
   1  -4  13   91.49   11.02 
   1   4  13  107.28   10.10 
  -1   4 -13   84.40   10.52 
  -1   4 -13   81.25   10.66 
  -1   4 -13   86.37    7.30 
  -1  -4 -13   91.14   12.49 
  -1  -4 -13   86.51    8.35 
  -1   4 -13   89.38    8.63 
  -1   4 -13   79.28    8.14 
  -1   4 -13   98.93    9.05 
  -1  -4 -13   92.54   12.84 
  -1  -4 -13   83.63    8.98 
  -1  -4 -13   91.21    8.84 
  -1   4 -13   78.09    7.65 
  -1  -4 -13   87.49   10.66 
  -1   4 -13   79.21   10.73 
  -1  -4 -13   78.93   10.10 
  -1   4 -13   80.12    7.44 
  -1   4 -13   71.28    6.60 
  -1   4 -13   84.68   11.09 
  -1   4 -13   81.04    8.84 
  -1   4 -13   87.00    8.07 
   1   4  14  127.48   14.38 
   1  -4  14  151.20   21.19 
   1   4  14  177.65   18.24 
   1  -4  14  165.23   16.98 
   1   4  14  145.23   17.05 
   1  -4  14  154.35   16.00 
   1   4  14  193.29   20.07 
   1  -4  14  180.45   28.42 
   1  -4  14  170.84   18.03 
   1  -4  14  179.33   20.35 
   1   4  14  154.91   16.70 
   1  -4  14  173.86   20.98 
   1   4  14  175.68   24.28 
   1   4  14  169.16   20.28 
   1   4  14  185.64   28.56 
   1   4  14  156.18   16.00 
  -1   4 -14  170.35   16.49 
  -1  -4 -14  160.88   18.80 
  -1   4 -14  150.35   18.94 
  -1   4 -14  169.79   18.17 
  -1  -4 -14  167.40   17.54 
  -1  -4 -14  157.09   18.80 
  -1   4 -14  160.39   15.29 
  -1   4 -14  152.88   15.01 
  -1  -4 -14  162.21   16.00 
  -1   4 -14  172.74   22.80 
  -1   4 -14  178.77   19.15 
  -1   4 -14  170.21   17.61 
  -1   4 -14  140.60   12.91 
  -1  -4 -14  156.32   15.79 
  -1  -4 -14  157.65   17.05 
   1  -4  15   39.29    4.91 
   1   4  15   44.13    7.23 
   1   4  15   38.66    5.05 
   1   4  15   38.87    7.23 
   1  -4  15   31.64    6.67 
   1   4  15   35.50    4.56 
   1   4  15   50.52    6.31 
   1   4  15   43.64    4.70 
   1  -4  15   51.22    5.61 
   1  -4  15   32.13    5.40 
   1  -4  15   40.55   15.08 
   1  -4  15   46.59    9.19 
   1   4  15   41.04    6.88 
   1   4  15   38.94    5.12 
   1   4  15   32.76    8.63 
  -1  -4 -15   44.69    7.30 
  -1  -4 -15   38.03    4.28 
  -1   4 -15   44.76    4.49 
  -1   4 -15   40.48    6.03 
  -1  -4 -15   41.82    4.21 
  -1   4 -15   42.59    4.42 
  -1   4 -15   38.80    4.84 
  -1   4 -15   38.73    4.21 
  -1   4 -15   37.82    4.42 
  -1   4 -15   41.75    7.23 
  -1   4 -15   45.18    4.77 
  -1  -4 -15   42.52    5.96 
  -1   4 -15   38.66    9.47 
   1   4  16  214.27   26.59 
   1   4  16  248.30   24.84 
   1  -4  16  179.40   20.91 
   1  -4  16  213.29   26.73 
   1   4  16  235.81   24.98 
   1   4  16  220.44   26.24 
   1   4  16  195.47   21.89 
   1  -4  16  203.40   21.33 
   1   4  16  174.14   19.43 
   1   4  16  195.96   24.28 
   1  -4  16  230.34   24.14 
   1   4  16  214.55   23.15 
  -1   4 -16  211.25   20.91 
  -1   4 -16  205.78   20.63 
  -1   4 -16  207.61   22.31 
  -1   4 -16  219.18   22.24 
  -1  -4 -16  218.06   23.29 
  -1  -4 -16  195.12   20.42 
  -1   4 -16  237.14   23.92 
  -1  -4 -16  190.35   19.64 
   1   4  17  244.23   29.40 
   1   4  17  226.13   27.64 
   1  -4  17  277.06   33.54 
   1   4  17  233.00   27.99 
   1  -4  17  209.85   24.98 
   1   4  17  238.83   24.70 
   1  -4  17  219.95   25.40 
   1  -4  17  257.84   29.19 
  -1  -4 -17  214.62   21.68 
  -1   4 -17  229.57   24.42 
  -1  -4 -17  256.72   25.82 
  -1   4 -17  248.09   26.31 
  -1   4 -17  262.40   26.87 
  -1   4 -17  239.95   25.47 
  -1   4 -17  237.91   24.49 
  -1  -4 -17  250.40   26.59 
   1   4  18   75.56    9.33 
   1  -4  18   74.51    9.89 
   1  -4  18   88.19   13.33 
   1   4  18   86.51   13.61 
   1   4  18   87.84   11.30 
   1   4  18   88.82   13.89 
   1  -4  18   81.53   10.38 
   1  -4  18   86.23    9.19 
  -1  -4 -18   84.54    9.54 
  -1  -4 -18   84.33    8.70 
  -1  -4 -18   90.23    9.61 
  -1   4 -18   88.40    8.21 
  -1   4 -18   87.70   10.10 
  -1   4 -18   81.11    9.19 
  -1  -4 -18   76.12    6.88 
  -1   4 -18   88.82    8.42 
  -1   4 -18   85.60    8.91 
   1   4  19  200.87   23.50 
   1  -4  19  217.01   23.57 
   1  -4  19  207.25   22.59 
   1  -4  19  194.63   24.91 
   1   4  19  204.80   23.92 
   1   4  19  175.47   19.57 
   1   4  19  208.59   23.43 
  -1  -4 -19  192.94   19.57 
  -1   4 -19  209.92   21.54 
  -1  -4 -19  229.78   20.84 
  -1  -4 -19  182.98   17.82 
  -1   4 -19  204.24   19.72 
  -1  -4 -19  201.92   21.33 
  -1   4 -19  209.01   22.03 
  -1   4 -19  215.53   21.54 
   1  -4  20   58.37    7.44 
   1  -4  20   57.60    7.16 
   1   4  20   65.25    6.67 
   1   4  20   61.18    7.51 
   1   4  20   59.43    8.77 
  -1  -4 -20   66.44    6.60 
  -1  -4 -20   59.08    5.68 
  -1   4 -20   64.20    7.09 
  -1  -4 -20   59.29    5.47 
  -1   4 -20   62.58    6.60 
  -1   4 -20   61.53    6.45 
   1   5 -20   82.51    7.58 
   1   5 -20   83.14    8.63 
   1  -5 -20   79.49    7.79 
   1  -5 -20   81.53    8.14 
   1   5 -20   88.05    8.70 
  -1   5  20   79.28   10.10 
  -1   5  20   83.21    9.82 
  -1  -5  20   79.42    9.05 
  -1  -5  20   77.04    8.00 
  -1  -5  20   71.98    8.56 
   1   5 -19  180.17   18.10 
   1   5 -19  191.40   20.35 
   1  -5 -19  188.31   19.29 
   1  -5 -19  196.73   19.43 
   1  -5 -19  179.26   17.75 
   1  -5 -19  175.89   19.22 
   1   5 -19  182.00   19.08 
   1   5 -19  190.06   19.64 
   1  -5 -19  164.88   18.10 
  -1  -5  19  185.22   20.14 
  -1  -5  19  183.26   22.38 
  -1  -5  19  187.19   19.86 
  -1   5  19  176.80   19.22 
  -1   5  19  194.56   25.05 
  -1  -5  19  176.17   21.61 
   1  -5 -18  272.01   27.64 
   1   5 -18  277.20   30.66 
   1  -5 -18  273.42   29.12 
   1  -5 -18  282.12   31.22 
   1   5 -18  274.75   29.26 
   1   5 -18  333.47   33.19 
   1   5 -18  297.55   31.92 
   1  -5 -18  285.41   28.56 
   1   5 -18  284.36   29.33 
  -1   5  18  265.35   32.34 
  -1  -5  18  264.51   29.68 
  -1  -5  18  293.34   34.66 
  -1  -5  18  312.00   34.31 
  -1   5  18  248.02   30.03 
  -1  -5  18  302.11   31.50 
  -1   5  18  266.33   29.68 
  -1   5  18  264.51   28.27 
  -1   5  18  268.08   28.70 
  -1   5  18  278.19   33.19 
   1  -5 -17  305.90   31.85 
   1   5 -17  315.58   31.64 
   1   5 -17  275.73   30.52 
   1  -5 -17  305.27   32.41 
   1   5 -17  293.13   32.27 
   1  -5 -17  313.41   33.12 
   1  -5 -17  285.27   29.12 
   1   5 -17  292.22   30.38 
   1   5 -17  284.92   30.03 
  -1   5  17  239.53   27.99 
  -1  -5  17  326.46   35.36 
  -1   5  17  315.09   32.55 
  -1  -5  17  280.08   30.17 
  -1   5  17  240.79   27.71 
  -1   5  17  317.34   39.36 
  -1   5  17  283.24   34.38 
  -1   5  17  245.00   26.80 
  -1   5  17  311.44   40.76 
  -1  -5  17  298.95   32.62 
  -1  -5  17  286.68   32.27 
   1   5 -16   26.31    3.79 
   1   5 -16   33.96    4.49 
   1   5 -16   21.75    4.70 
   1  -5 -16   22.59    3.51 
   1   5 -16   39.78    3.51 
   1  -5 -16   33.12    3.51 
   1   5 -16   25.05    4.49 
   1   5 -16   25.68    3.65 
   1  -5 -16   33.19    5.40 
   1   5 -16   26.80    2.67 
   1   5 -16   38.80    4.07 
  -1   5  16   31.43    4.84 
  -1   5  16   28.56    8.56 
  -1  -5  16   27.22    5.54 
  -1   5  16   27.57    6.60 
  -1  -5  16   21.47    4.35 
  -1  -5  16   24.28    4.07 
  -1   5  16   22.17    5.05 
  -1   5  16   32.98    3.58 
  -1   5  16   25.26    4.21 
  -1   5  16   19.93    6.74 
   1  -5 -15   73.11    7.30 
   1   5 -15   61.04    6.17 
   1   5 -15   64.90    7.09 
   1   5 -15   63.43    6.31 
   1   5 -15   69.95   10.38 
   1   5 -15   80.90    9.47 
   1   5 -15   74.37   10.80 
   1  -5 -15   70.02    8.84 
   1  -5 -15   61.25    6.81 
   1  -5 -15   65.95    7.30 
   1  -5 -15   77.53   12.07 
   1   5 -15   73.81    7.72 
   1   5 -15   74.86    8.00 
   1   5 -15   83.00    7.79 
   1   5 -15   71.07    7.51 
  -1   5  15   77.18   10.59 
  -1   5  15   71.63    8.35 
  -1   5  15   69.67   13.47 
  -1   5  15   67.42    7.23 
  -1   5  15   76.97   11.86 
  -1  -5  15   76.83    8.14 
  -1   5  15   53.95    6.24 
  -1  -5  15   82.93    9.89 
  -1   5  15   72.62    9.26 
  -1   5  15   76.40   13.47 
  -1  -5  15   82.58   15.93 
  -1  -5  15   70.30    7.16 
   1   5 -14  138.43   17.54 
   1   5 -14  159.05   14.73 
   1   5 -14  143.34   15.86 
   1   5 -14  171.54   23.64 
   1  -5 -14  142.15   17.96 
   1   5 -14  165.72   15.86 
   1   5 -14  138.15   13.05 
   1   5 -14  219.95   19.50 
   1  -5 -14  119.62   12.42 
   1  -5 -14  137.51   13.05 
   1  -5 -14  142.15   20.42 
   1   5 -14  148.04   13.40 
   1  -5 -14  158.42   15.22 
   1   5 -14  166.42   17.75 
   1  -5 -14  156.46   16.42 
   1   5 -14  154.07   20.28 
   1   5 -14  167.61   18.10 
  -1   5  14  161.44   23.08 
  -1   5  14  150.00   20.14 
  -1   5  14  151.69   16.49 
  -1   5  14  110.57   12.49 
  -1   5  14  118.64   19.79 
  -1   5  14  127.55   13.19 
  -1   5  14  171.75   18.66 
  -1  -5  14  173.72   16.70 
  -1  -5  14  149.09   14.52 
  -1  -5  14  171.40   18.31 
  -1   5  14  161.65   17.33 
  -1   5  14  156.04   20.63 
  -1  -5  14  154.42   23.57 
  -1   5  14  135.41   14.10 
   1   5 -13   86.37    8.77 
   1   5 -13   81.95   12.07 
   1  -5 -13   78.23    8.98 
   1   5 -13   81.81    8.28 
   1   5 -13   86.72    8.91 
   1  -5 -13   80.97    9.68 
   1   5 -13   75.42    7.79 
   1   5 -13   78.86    7.72 
   1   5 -13   85.67    8.70 
   1   5 -13   82.09    7.65 
   1   5 -13   75.21    9.54 
   1   5 -13   82.65    8.14 
   1   5 -13   99.07    8.35 
   1  -5 -13   57.67    6.81 
   1  -5 -13   90.16   12.98 
   1   5 -13   75.07   10.66 
   1  -5 -13   72.69    7.72 
   1  -5 -13   82.72    7.30 
   1  -5 -13   90.51    8.21 
  -1   5  13   75.49   12.63 
  -1  -5  13   76.76   12.91 
  -1   5  13   85.74    9.61 
  -1   5  13   83.35    8.56 
  -1   5  13   80.19    7.51 
  -1   5  13   75.98   10.03 
  -1  -5  13   75.98    8.77 
  -1   5  13   83.77    9.61 
  -1   5  13   73.25   11.02 
  -1   5  13   92.47    8.84 
  -1   5  13   81.11    9.19 
  -1   5  13   87.56   13.54 
  -1  -5  13   95.00   12.77 
  -1  -5  13   74.86    8.14 
  -1   5  13   75.42   11.93 
   1   5 -12  234.62   24.84 
   1  -5 -12  232.79   21.89 
   1   5 -12  234.34   25.05 
   1   5 -12  243.67   22.80 
   1   5 -12  261.84   25.26 
   1   5 -12  236.51   23.71 
   1  -5 -12  233.92   23.15 
   1   5 -12  210.62   26.03 
   1   5 -12  272.22   24.91 
   1  -5 -12  211.25   22.94 
   1   5 -12  231.67   30.03 
   1   5 -12  178.35   20.21 
   1  -5 -12  221.50   21.47 
   1   5 -12  201.50   20.07 
   1  -5 -12  224.86   25.54 
   1   5 -12  197.92   19.72 
   1   5 -12  205.57   23.92 
  -1   5  12  215.25   23.08 
  -1  -5  12  220.09   25.54 
  -1   5  12  208.24   25.54 
  -1  -5  12  248.02   24.49 
  -1  -5  12  216.94   28.77 
  -1   5  12  228.51   22.59 
  -1   5  12  216.66   23.99 
  -1  -5  12  281.62   27.71 
  -1   5  12  234.41   27.22 
  -1   5  12  238.34   23.22 
  -1   5  12  240.58   29.33 
  -1  -5  12  222.97   22.87 
  -1   5  12  207.04   31.99 
  -1  -5  12  273.21   30.59 
  -1   5  12  307.30   30.45 
  -1   5  12  196.17   23.71 
  -1   5  12  259.24   26.31 
   1  -5 -11  579.39   62.86 
   1  -5 -11  489.02   54.51 
   1   5 -11  518.07   59.43 
   1   5 -11  523.96   63.07 
   1   5 -11  512.10   55.57 
   1   5 -11  545.64   59.50 
   1  -5 -11  593.84   71.63 
   1   5 -11  482.42   60.48 
   1   5 -11  584.44   62.65 
   1  -5 -11  579.39   62.16 
   1   5 -11  428.54   50.87 
   1   5 -11  543.46   59.99 
   1  -5 -11  510.77   61.46 
   1   5 -11  552.09   59.78 
   1   5 -11  401.18   44.97 
   1   5 -11 1143.69  116.47 
   1  -5 -11  527.61   62.16 
   1   5 -11  494.77   65.67 
  -1   5  11  518.35   62.51 
  -1   5  11  517.50   64.55 
  -1   5  11  811.76   87.35 
  -1   5  11  604.36   66.09 
  -1   5  11  533.64   68.83 
  -1   5  11  488.67   70.37 
  -1  -5  11  494.49   55.92 
  -1  -5  11  591.03   71.28 
  -1   5  11  526.48   57.18 
  -1   5  11  532.45   60.76 
  -1  -5  11  543.81   65.11 
  -1   5  11  534.13   59.92 
  -1  -5  11  515.68   57.67 
  -1  -5  11  577.56   61.88 
  -1   5  11  555.88   62.30 
   1   5 -10  110.99   10.59 
   1  -5 -10  126.64   11.09 
   1   5 -10  125.73   13.12 
   1  -5 -10  100.68    9.40 
   1  -5 -10  117.73   10.59 
   1   5 -10  103.63    9.05 
   1   5 -10  114.99   12.63 
   1   5 -10  108.19    9.47 
   1   5 -10  117.45   10.31 
   1   5 -10  114.64   12.00 
   1  -5 -10  163.61   16.77 
   1   5 -10  107.35    9.68 
   1   5 -10  114.29   10.95 
   1   5 -10  106.15   15.58 
   1   5 -10  115.55   10.80 
   1   5 -10  100.96   10.03 
   1  -5 -10  112.47   12.98 
   1  -5 -10  127.48   13.61 
  -1   5  10  123.41   16.00 
  -1  -5  10  107.14   12.56 
  -1   5  10  130.43   11.58 
  -1   5  10  139.83   13.05 
  -1  -5  10  114.22   12.00 
  -1   5  10  102.93    9.61 
  -1   5  10  108.54   12.77 
  -1   5  10  127.06   16.14 
  -1  -5  10  115.13   10.38 
  -1   5  10  111.91   18.03 
  -1   5  10  117.03   12.42 
  -1  -5  10  163.97   13.82 
  -1   5  10  122.71   12.35 
  -1   5  10  150.78   16.07 
  -1   5  10  124.53   10.80 
  -1  -5  10  108.68   12.28 
  -1  -5  10  118.29   10.31 
  -1   5  10   77.60    8.77 
   1  -5  -9  928.50  115.55 
   1  -5  -9 1032.20  130.71 
   1   5  -9  779.90   93.94 
   1   5  -9  848.66  103.49 
   1   5  -9  837.30  103.70 
   1   5  -9  868.87  107.49 
   1   5  -9  916.09  119.76 
   1   5  -9  916.23  110.92 
   1   5  -9  921.42  108.89 
   1   5  -9  892.58  107.35 
   1   5  -9 1012.63  119.06 
   1   5  -9  829.37  105.38 
   1  -5  -9  868.52  108.19 
   1  -5  -9  993.33  119.34 
   1   5  -9  888.65  113.38 
   1   5  -9 1127.69  131.62 
   1   5  -9  842.77  116.19 
   1   5  -9  982.60  124.04 
   1   5  -9 1055.14  125.10 
  -1   5   9  958.11  120.33 
  -1  -5   9  850.21  107.42 
  -1   5   9 1132.11  130.85 
  -1  -5   9  889.14  115.91 
  -1  -5   9  867.46  110.92 
  -1   5   9  919.24  120.26 
  -1  -5   9  941.55  117.73 
  -1   5   9  910.82  114.50 
  -1   5   9  878.69  121.45 
  -1   5   9  873.78  107.84 
  -1   5   9 1010.10  120.19 
  -1   5   9  890.83  117.66 
  -1   5   9  944.43  112.75 
  -1  -5   9 1017.12  130.57 
  -1   5   9  805.16   99.00 
  -1   5   9  861.57  117.80 
  -1   5   9  871.39  120.19 
  -1   5   9 1024.13  123.48 
   1   5  -8  304.08   29.40 
   1   5  -8  332.98   32.20 
   1   5  -8  301.90   30.73 
   1  -5  -8  336.14   35.36 
   1   5  -8  363.57   35.15 
   1  -5  -8  383.99   40.13 
   1   5  -8  314.32   34.80 
   1   5  -8  585.84   53.46 
   1  -5  -8  332.07   36.41 
   1   5  -8  280.01   30.10 
   1   5  -8  300.15   31.64 
   1   5  -8  304.36   30.59 
   1   5  -8  429.87   45.74 
   1   5  -8  306.18   30.66 
   1   5  -8  317.34   31.15 
   1   5  -8  275.45   28.27 
   1  -5  -8  388.34   40.34 
   1   5  -8  278.75   33.61 
  -1  -5   8  426.44   44.76 
  -1   5   8  344.77   32.84 
  -1   5   8  317.27   30.38 
  -1   5   8  306.18   31.85 
  -1  -5   8  310.46   31.36 
  -1   5   8  302.53   36.69 
  -1   5   8  304.08   38.17 
  -1   5   8  320.00   32.91 
  -1   5   8  273.35   33.26 
  -1   5   8  393.60   37.04 
  -1   5   8  354.38   34.52 
  -1   5   8  411.91   42.59 
  -1   5   8  341.12   38.59 
  -1  -5   8  295.87   32.69 
  -1   5   8  299.66   29.75 
   1   5  -7  256.93   26.17 
   1   5  -7  236.09   22.38 
   1  -5  -7  251.03   24.77 
   1   5  -7  302.60   29.75 
   1   5  -7  241.00   30.17 
   1  -5  -7  262.68   27.50 
   1   5  -7  260.01   24.28 
   1   5  -7  201.92   20.56 
   1   5  -7  280.36   26.80 
   1   5  -7  283.03   26.24 
   1  -5  -7  308.57   30.94 
   1  -5  -7  286.96   30.45 
   1   5  -7  283.87   30.17 
   1   5  -7  254.33   25.47 
   1   5  -7  239.67   23.78 
   1   5  -7  273.28   27.85 
   1   5  -7  283.94   26.80 
   1   5  -7  269.21   28.56 
  -1   5   7  252.02   23.64 
  -1   5   7  263.94   26.24 
  -1  -5   7  349.47   33.54 
  -1   5   7  279.87   27.57 
  -1   5   7  273.35   26.94 
  -1   5   7  394.37   40.90 
  -1   5   7  326.88   34.38 
  -1   5   7  319.23   28.91 
  -1   5   7  318.60   29.89 
  -1   5   7  289.76   27.29 
  -1   5   7  258.82   25.12 
  -1  -5   7  248.79   26.17 
  -1   5   7  265.42   31.57 
  -1  -5   7  228.23   24.07 
  -1   5   7  356.35   31.64 
  -1   5   7  297.97   31.43 
   1   5  -6  532.38   58.16 
   1  -5  -6  586.05   64.90 
   1   5  -6  536.17   56.55 
   1   5  -6  594.89   62.16 
   1   5  -6  585.21   61.95 
   1  -5  -6  603.73   64.76 
   1   5  -6  490.56   53.95 
   1   5  -6  481.72   51.64 
   1  -5  -6  598.61   66.30 
   1   5  -6  693.68   78.37 
   1   5  -6  501.79   60.83 
   1   5  -6  593.00   62.23 
   1   5  -6  474.99   52.48 
   1   5  -6  557.85   63.64 
   1   5  -6  550.34   60.41 
   1   5  -6  675.30   71.00 
  -1   5   6  351.78   43.85 
  -1   5   6  634.67   67.07 
  -1   5   6  723.64   73.88 
  -1   5   6  546.34   59.64 
  -1   5   6  630.46   72.55 
  -1   5   6  631.80   66.37 
  -1  -5   6  543.67   61.25 
  -1   5   6  629.62   73.88 
  -1   5   6  558.27   71.56 
  -1   5   6  700.06   74.65 
  -1   5   6  668.91   70.79 
  -1   5   6  503.47   59.29 
  -1  -5   6  416.75   49.11 
  -1  -5   6  593.70   63.64 
  -1   5   6  451.69   48.69 
  -1   5   6  432.19   45.88 
   1   5  -5  121.52   11.02 
   1   5  -5  130.85   11.23 
   1   5  -5  122.43   15.79 
   1   5  -5  115.34   10.95 
   1   5  -5  141.51   12.00 
   1   5  -5  177.58   18.10 
   1   5  -5  160.25   13.33 
   1  -5  -5  146.00   14.87 
   1   5  -5  140.88   12.42 
   1  -5  -5  142.50   13.40 
   1   5  -5  148.81   13.33 
   1   5  -5  130.36   13.54 
   1  -5  -5  137.37   12.14 
  -1   5   5  133.23   15.44 
  -1   5   5  136.67   12.49 
  -1  -5   5  126.92   12.98 
  -1  -5   5  131.34   11.44 
  -1   5   5  120.96   10.66 
  -1  -5   5  130.01   12.63 
  -1   5   5  203.54   16.91 
  -1   5   5  192.87   15.65 
  -1   5   5  139.13   18.31 
  -1   5   5  144.95   16.35 
   1  -5  -4  112.68   12.07 
   1   5  -4  141.93   13.61 
   1   5  -4  122.71   13.89 
   1   5  -4  125.87   11.23 
   1  -5  -4  131.20   11.37 
   1  -5  -4  119.90   12.77 
   1  -5  -4  133.73   11.09 
   1   5  -4  150.56   13.33 
   1   5  -4  130.78   15.22 
  -1  -5   4  123.48   11.37 
  -1   5   4  139.55   11.51 
  -1  -5   4  120.54   10.52 
  -1   5   4   94.51   12.07 
  -1   5   4  121.73   14.31 
  -1   5   4  130.71   13.26 
  -1  -5   4  138.36   13.05 
  -1  -5   4  115.06    9.40 
   1   5  -3  639.79   67.56 
   1  -5  -3  632.08   73.67 
   1   5  -3  700.34   79.56 
   1  -5  -3  665.05   75.56 
   1   5  -3  672.98   80.12 
   1  -5  -3  527.82   57.11 
   1   5  -3  677.12   79.70 
   1   5  -3  609.48   68.83 
   1  -5  -3  638.67   69.81 
  -1   5   3  541.29   66.23 
  -1  -5   3  679.72   72.90 
  -1   5   3  626.74   72.76 
  -1  -5   3  712.48   78.58 
  -1   5   3  667.79   84.12 
  -1  -5   3  632.08   69.32 
  -1  -5   3  564.79   61.39 
  -1   5   3  806.14   84.26 
  -1   5   3  700.34   76.90 
   1   5  -2  710.31   79.77 
   1   5  -2  551.88   65.46 
   1   5  -2  584.30   66.58 
   1  -5  -2  629.41   71.98 
   1   5  -2  786.29   88.19 
   1   5  -2  638.18   71.42 
   1  -5  -2  511.19   53.46 
   1  -5  -2  634.46   68.41 
   1   5  -2  630.04   69.32 
  -1   5   2  508.87   60.69 
  -1   5   2  649.06   79.42 
  -1   5   2  633.76   71.28 
  -1  -5   2  622.53   68.06 
  -1   5   2  606.96   68.48 
  -1   5   2  505.72   52.27 
  -1   5   2  658.04   71.21 
   1  -5  -1  121.59   10.66 
   1   5  -1  129.80   13.82 
   1   5  -1  119.83   13.61 
   1  -5  -1  104.40    8.07 
   1   5  -1  121.45   13.40 
   1   5  -1  131.97   13.33 
   1   5  -1  162.77   14.52 
   1  -5  -1  133.73   10.59 
   1   5  -1   93.80    9.82 
  -1   5   1  129.73   12.35 
  -1   5   1  113.66   12.28 
  -1   5   1  110.22   11.23 
  -1   5   1  177.58   12.70 
   1   5   0 1428.96  196.73 
   1   5   0 1671.65  245.07 
   1  -5   0 1855.68  246.26 
   1   5   0 1868.52  254.33 
   1   5   0 1645.76  225.15 
   1  -5   0 1991.86  259.52 
   1   5   0 1477.30  205.01 
   1   5   0 1759.21  245.63 
   1   5   0 1515.47  214.90 
   1  -5   0 1357.47  187.96 
  -1   5   0 1568.86  217.36 
  -1   5   0 1681.68  218.76 
  -1   5   0 1505.22  210.76 
  -1   5   0 1674.10  232.72 
  -1   5   0 1830.70  254.96 
  -1   5   0 1722.30  241.49 
   1  -5   1  329.54   36.13 
   1   5   1  606.75   67.63 
   1  -5   1  567.04   56.55 
   1   5   1  402.09   49.88 
   1   5   1  448.89   47.43 
   1   5   1  456.82   49.81 
   1   5   1  486.49   51.29 
   1   5   1  490.49   54.87 
   1   5   1  440.82   47.08 
  -1   5  -1  459.06   49.04 
  -1   5  -1  425.45   46.80 
  -1   5  -1  498.91   52.27 
  -1   5  -1  463.13   51.36 
  -1   5  -1  456.04   43.43 
  -1   5  -1  463.27   50.66 
   1  -5   2  972.99  115.62 
   1   5   2  917.42  110.71 
   1  -5   2  951.73  115.69 
   1   5   2  894.69  109.66 
   1   5   2  851.61  109.59 
   1  -5   2  901.84  109.17 
   1  -5   2  944.92  107.84 
   1   5   2  922.61  119.20 
   1   5   2  874.97  121.52 
   1   5   2 1091.77  132.74 
  -1   5  -2  913.70  113.45 
  -1   5  -2  867.11  110.08 
  -1   5  -2  986.95  114.78 
  -1   5  -2 1177.50  143.06 
  -1   5  -2  892.30  107.06 
   1   5   3  671.65   82.30 
   1   5   3  717.81   93.73 
   1   5   3  670.95   77.04 
   1   5   3 1228.65  145.93 
   1  -5   3  807.06   95.84 
   1  -5   3  756.26   88.47 
   1  -5   3  769.80   82.58 
   1  -5   3  694.24   79.14 
  -1   5  -3  627.09   72.20 
  -1   5  -3  830.07   94.37 
  -1   5  -3  748.19   90.58 
  -1   5  -3  763.84   92.96 
  -1  -5  -3  868.66   98.86 
  -1  -5  -3  595.38   69.67 
  -1   5  -3  905.42  106.15 
  -1  -5  -3  782.15   89.45 
   1   5   4  133.73   11.93 
   1  -5   4   97.31    9.82 
   1  -5   4  108.89   12.49 
   1   5   4  117.31   14.59 
   1  -5   4  137.65   13.89 
   1   5   4  138.78   16.00 
   1   5   4  139.69   15.79 
   1   5   4  105.24    9.54 
   1   5   4  105.24    9.19 
   1   5   4  105.10    9.61 
  -1   5  -4  122.57   10.66 
  -1   5  -4  131.06   10.73 
  -1  -5  -4  125.31   11.09 
  -1   5  -4   89.10    8.07 
  -1   5  -4  117.94   13.12 
  -1  -5  -4  121.66   10.24 
  -1  -5  -4  116.82   10.52 
  -1   5  -4  116.19    9.68 
  -1  -5  -4  104.40    9.89 
  -1   5  -4  125.59   11.23 
  -1   5  -4  169.37   13.54 
  -1   5  -4   95.14    9.89 
  -1   5  -4  143.83   14.24 
  -1   5  -4  121.80   13.33 
   1   5   5  392.20   35.78 
   1   5   5  287.73   28.42 
   1   5   5  313.27   40.41 
   1   5   5  343.09   36.62 
   1   5   5  286.40   26.38 
   1   5   5  264.08   27.22 
   1   5   5  282.40   30.73 
   1  -5   5  416.75   41.25 
   1   5   5  268.50   26.80 
   1   5   5  260.72   31.29 
   1   5   5  296.29   29.82 
   1  -5   5  271.52   28.84 
   1  -5   5  302.67   33.89 
  -1   5  -5  280.22   26.38 
  -1  -5  -5  332.63   32.27 
  -1   5  -5  313.27   32.34 
  -1   5  -5  273.42   26.17 
  -1   5  -5  311.16   34.03 
  -1   5  -5  430.51   39.29 
  -1  -5  -5  318.25   31.64 
  -1   5  -5  283.31   31.22 
  -1  -5  -5  277.91   27.43 
  -1   5  -5  303.87   29.33 
  -1   5  -5  315.02   30.31 
  -1   5  -5  316.00   30.24 
  -1   5  -5  290.25   27.43 
  -1   5  -5  311.79   34.45 
   1   5   6  515.89   55.57 
   1  -5   6  502.63   60.97 
   1  -5   6  630.11   72.34 
   1   5   6  515.61   68.55 
   1  -5   6  504.17   58.72 
   1   5   6  423.56   47.36 
   1   5   6  526.06   59.50 
   1   5   6  535.68   57.95 
   1   5   6  644.92   68.20 
   1   5   6  625.76   76.05 
   1   5   6  561.99   72.05 
   1   5   6  485.93   59.50 
   1   5   6  520.17   62.02 
  -1   5  -6  620.15   63.78 
  -1   5  -6  532.24   62.79 
  -1   5  -6  556.65   63.50 
  -1   5  -6  554.62   58.72 
  -1  -5  -6  569.77   63.71 
  -1   5  -6  532.03   56.48 
  -1   5  -6  512.24   60.76 
  -1   5  -6  494.49   52.34 
  -1  -5  -6  549.01   61.11 
  -1   5  -6  529.08   65.39 
  -1   5  -6  854.63   86.86 
  -1  -5  -6  532.80   59.08 
  -1   5  -6  548.73   59.50 
  -1   5  -6  485.65   53.88 
  -1   5  -6  520.59   54.94 
   1   5   7  360.70   33.68 
   1   5   7  301.83   39.01 
   1   5   7  383.85   43.85 
   1  -5   7  307.79   33.89 
   1   5   7  291.59   29.75 
   1   5   7  264.36   33.19 
   1   5   7  201.01   20.70 
   1   5   7  283.94   28.84 
   1   5   7  430.51   40.13 
   1   5   7  330.88   33.54 
   1  -5   7  295.52   28.98 
   1  -5   7  313.62   33.12 
   1   5   7  280.15   31.99 
   1   5   7  261.56   29.68 
   1   5   7  275.66   29.61 
   1  -5   7  271.31   32.20 
  -1   5  -7  298.11   28.13 
  -1   5  -7  294.53   28.27 
  -1   5  -7  292.92   33.26 
  -1  -5  -7  284.92   29.68 
  -1   5  -7  271.24   30.17 
  -1   5  -7  228.79   23.15 
  -1   5  -7  372.06   34.31 
  -1   5  -7  315.16   29.19 
  -1   5  -7  300.08   35.36 
  -1  -5  -7  338.88   35.29 
  -1   5  -7  352.49   32.84 
  -1   5  -7  298.74   31.71 
  -1   5  -7  315.30   28.98 
  -1   5  -7  287.94   28.84 
  -1  -5  -7  289.55   29.33 
   1  -5   8  145.30   17.82 
   1   5   8  196.38   23.01 
   1   5   8  165.93   13.89 
   1   5   8  150.63   16.07 
   1   5   8  148.25   14.45 
   1   5   8  145.51   13.12 
   1  -5   8  147.13   15.44 
   1   5   8  104.12   12.77 
   1   5   8  146.71   21.12 
   1   5   8  127.41   12.07 
   1  -5   8  132.74   13.40 
   1  -5   8  171.75   18.66 
   1   5   8  122.43   12.28 
   1   5   8  138.78   15.15 
   1   5   8  171.96   15.22 
   1  -5   8  147.48   12.98 
   1   5   8  135.06   15.22 
   1   5   8  122.01   16.91 
  -1   5  -8  152.88   13.75 
  -1   5  -8  146.64   16.42 
  -1   5  -8  147.27   12.70 
  -1   5  -8  145.72   17.12 
  -1   5  -8  162.00   17.47 
  -1   5  -8  144.25   13.05 
  -1   5  -8  141.09   14.80 
  -1   5  -8  139.97   12.98 
  -1   5  -8  126.50   12.98 
  -1   5  -8  178.49   15.37 
  -1   5  -8  142.92   13.75 
  -1   5  -8  124.11   12.21 
  -1   5  -8  197.29   16.42 
  -1  -5  -8  139.41   14.66 
  -1   5  -8  142.36   12.98 
  -1  -5  -8  190.70   19.08 
  -1  -5  -8  166.70   16.70 
   1  -5   9  642.32   81.60 
   1   5   9  784.04  105.17 
   1   5   9  793.59  101.52 
   1  -5   9  684.63   82.79 
   1  -5   9  700.62   95.00 
   1   5   9  743.35   87.21 
   1   5   9  820.81  113.94 
   1   5   9  793.52   95.98 
   1  -5   9 1060.34  120.96 
   1   5   9  836.24   98.51 
   1   5   9  829.02   98.29 
   1   5   9  653.83   85.60 
   1   5   9  756.54   95.49 
   1   5   9  798.78   92.40 
   1   5   9  751.14   90.02 
   1   5   9  711.92   94.37 
  -1   5  -9  744.89   95.49 
  -1  -5  -9  817.44  100.89 
  -1   5  -9  767.49   89.60 
  -1   5  -9  668.77   88.47 
  -1   5  -9  859.19   97.59 
  -1   5  -9  798.78   94.44 
  -1   5  -9  940.99  106.08 
  -1   5  -9  805.58  105.24 
  -1   5  -9  766.15   87.42 
  -1  -5  -9  799.06   99.00 
  -1   5  -9  818.56   93.59 
  -1   5  -9  925.56  103.63 
  -1  -5  -9  755.35   94.72 
  -1   5  -9  835.54  105.31 
  -1   5  -9  836.17   98.08 
  -1   5  -9  772.33   89.60 
  -1   5  -9  693.89   84.40 
   1   5  10  114.29   12.63 
   1   5  10  210.97   19.29 
   1   5  10   86.93   19.43 
   1   5  10  117.24   14.66 
   1  -5  10  140.04   18.52 
   1   5  10  135.06   16.07 
   1   5  10   89.52   10.66 
   1  -5  10  123.20   11.58 
   1   5  10  155.48   13.89 
   1  -5  10  121.31   12.49 
   1   5  10  110.36   13.54 
   1  -5  10  127.27   17.40 
   1   5  10  124.18   11.65 
   1  -5  10  134.01   15.29 
   1   5  10  127.27   19.72 
   1   5  10  131.06   14.94 
   1  -5  10  130.92   12.07 
   1   5  10  141.86   13.89 
   1   5  10  131.27   17.33 
  -1   5 -10  134.01   12.35 
  -1   5 -10  129.45   13.96 
  -1  -5 -10  124.82   14.80 
  -1   5 -10   99.14    9.89 
  -1  -5 -10  132.46   15.15 
  -1   5 -10  130.08   13.47 
  -1   5 -10  108.89   15.44 
  -1   5 -10  131.69   12.07 
  -1   5 -10  119.34   14.03 
  -1   5 -10  124.25   12.00 
  -1   5 -10  124.89   15.72 
  -1  -5 -10  145.44   16.63 
  -1   5 -10  123.06   11.65 
  -1   5 -10  129.03   12.00 
  -1   5 -10  139.55   12.98 
  -1   5 -10  194.06   15.93 
   1   5  11  669.40   85.46 
   1   5  11  703.36   79.63 
   1   5  11  606.82   70.79 
   1   5  11  560.23   81.32 
   1   5  11  673.19   76.90 
   1  -5  11  654.88   87.14 
   1   5  11  434.01   57.74 
   1  -5  11  601.70   74.02 
   1  -5  11  553.92   65.04 
   1  -5  11  609.98   70.79 
   1   5  11  910.68  102.08 
   1   5  11  627.80   81.95 
   1   5  11  617.34   72.97 
   1   5  11  594.47   80.40 
   1   5  11  639.09   96.96 
   1  -5  11  550.48   71.91 
   1   5  11  664.28   82.09 
   1  -5  11  734.37   82.65 
   1   5  11  701.75   79.56 
  -1  -5 -11  611.17   76.90 
  -1   5 -11  638.53   71.28 
  -1   5 -11  753.59   81.32 
  -1   5 -11  675.72   75.00 
  -1   5 -11  571.67   72.34 
  -1   5 -11  437.66   53.04 
  -1   5 -11  453.45   52.27 
  -1   5 -11  739.84   90.93 
  -1   5 -11  592.58   66.86 
  -1   5 -11  582.61   64.41 
  -1   5 -11  621.06   70.93 
  -1  -5 -11  592.51   65.39 
  -1   5 -11  633.41   71.21 
  -1   5 -11  543.46   72.62 
  -1   5 -11  608.57   75.84 
  -1  -5 -11  655.72   81.88 
  -1  -5 -11  686.66   83.70 
   1   5  12  232.30   26.24 
   1  -5  12  281.13   35.99 
   1   5  12  327.16   38.38 
   1   5  12  262.82   47.15 
   1   5  12  248.93   28.63 
   1   5  12  348.35   34.73 
   1   5  12  273.49   33.26 
   1   5  12  333.96   39.92 
   1   5  12  323.37   33.40 
   1   5  12  307.44   35.64 
   1  -5  12  281.20   29.40 
   1   5  12  322.32   33.96 
   1   5  12  274.12   38.80 
   1  -5  12  330.04   35.50 
   1  -5  12  329.54   43.22 
   1   5  12  298.11   35.92 
   1  -5  12  296.50   30.66 
  -1   5 -12  311.58   30.59 
  -1   5 -12  210.41   23.50 
  -1   5 -12  330.53   32.34 
  -1   5 -12  301.06   38.03 
  -1  -5 -12  319.58   37.19 
  -1   5 -12  316.56   31.57 
  -1  -5 -12  330.60   36.76 
  -1   5 -12  306.67   31.64 
  -1   5 -12  299.02   38.24 
  -1   5 -12  261.56   26.87 
  -1   5 -12  312.99   36.20 
  -1   5 -12  310.39   32.84 
  -1  -5 -12  367.36   35.36 
  -1  -5 -12  300.64   29.68 
  -1   5 -12  307.30   32.34 
  -1   5 -12  281.34   30.73 
   1  -5  13   72.55   14.94 
   1   5  13   71.77   10.66 
   1   5  13   77.88    8.21 
   1   5  13   89.81    8.21 
   1   5  13   83.63   11.16 
   1  -5  13   72.34   11.23 
   1   5  13   69.18   10.03 
   1  -5  13   82.16    8.77 
   1   5  13   91.98   10.17 
   1   5  13   75.42   13.33 
   1  -5  13   68.06    8.63 
   1   5  13   69.95    9.40 
   1  -5  13   66.44    8.56 
   1  -5  13   75.14   14.52 
  -1   5 -13   62.79    6.67 
  -1   5 -13   94.72   12.84 
  -1   5 -13   82.65    7.23 
  -1  -5 -13   67.28    6.38 
  -1  -5 -13   70.44   10.17 
  -1   5 -13   82.37   11.86 
  -1   5 -13  108.82   10.31 
  -1  -5 -13   78.51    9.82 
  -1   5 -13   77.88    7.02 
  -1   5 -13   89.74    9.05 
  -1  -5 -13   94.58    8.49 
  -1   5 -13   60.90    8.98 
  -1   5 -13   70.51    9.12 
  -1   5 -13   71.84    8.49 
  -1   5 -13   77.39    7.51 
  -1   5 -13   75.98    8.70 
   1   5  14   99.84   11.79 
   1   5  14   95.98    9.19 
   1  -5  14  106.92   12.56 
   1   5  14  104.89   16.77 
   1  -5  14   99.35   16.56 
   1   5  14  114.85   17.47 
   1   5  14  105.94   14.03 
   1  -5  14  107.06   13.40 
   1   5  14   98.65   20.21 
   1  -5  14  103.00   11.37 
   1   5  14   93.45   10.45 
   1  -5  14  103.91   18.87 
   1   5  14   93.59   11.79 
  -1   5 -14  108.33   10.66 
  -1   5 -14   72.27    6.95 
  -1   5 -14  108.75   12.00 
  -1   5 -14   93.87    9.89 
  -1  -5 -14  103.70    9.89 
  -1   5 -14   90.23    9.89 
  -1   5 -14  108.05    9.54 
  -1  -5 -14   99.70    9.19 
  -1   5 -14  113.38   11.93 
  -1   5 -14   99.07   15.51 
  -1   5 -14  115.48   10.95 
   1   5  15  403.42   65.39 
   1  -5  15  423.49   70.09 
   1   5  15  499.19   65.32 
   1   5  15  488.04   60.62 
   1  -5  15  633.90   73.67 
   1   5  15  431.35   48.97 
   1   5  15  447.83   55.08 
   1  -5  15  439.77   50.94 
   1   5  15  377.67   44.20 
   1   5  15  466.71   53.81 
   1   5  15  424.05   49.81 
   1  -5  15  418.37   48.62 
   1  -5  15  428.89   48.97 
  -1  -5 -15  537.71   59.08 
  -1   5 -15  461.45   51.64 
  -1   5 -15  400.27   59.29 
  -1  -5 -15  435.56   47.92 
  -1   5 -15  433.52   57.81 
  -1   5 -15  420.26   49.25 
  -1  -5 -15  485.72   63.35 
  -1   5 -15  425.80   46.17 
  -1   5 -15  462.43   50.87 
  -1   5 -15  463.48   50.23 
  -1   5 -15  529.50   58.44 
  -1  -5 -15  445.10   50.52 
  -1   5 -15  435.91   48.34 
   1   5  16  137.51   13.75 
   1  -5  16  121.52   12.70 
   1   5  16  129.73   15.93 
   1   5  16  100.19   11.58 
   1   5  16   94.02   10.38 
   1   5  16  140.32   16.56 
   1  -5  16  136.81   14.73 
   1   5  16  118.71   13.12 
   1  -5  16  125.31   14.38 
   1   5  16  130.57   14.38 
  -1   5 -16   85.88    9.05 
  -1  -5 -16  103.84   11.93 
  -1  -5 -16  132.46   12.98 
  -1   5 -16  122.36   12.07 
  -1   5 -16  133.66   14.45 
  -1   5 -16  135.62   12.84 
  -1   5 -16  125.24   13.33 
  -1  -5 -16  118.36   13.05 
  -1   5 -16  114.99   12.28 
   1   5  17  114.92   14.80 
   1   5  17  105.24   12.28 
   1   5  17  113.24   12.77 
   1  -5  17  100.26   12.07 
   1  -5  17  113.87   12.77 
   1   5  17   96.26   12.63 
   1  -5  17  114.64   13.61 
   1   5  17  116.05   14.38 
   1   5  17  130.57   17.89 
   1   5  17  126.01   13.05 
   1  -5  17  118.43   14.45 
  -1  -5 -17  104.75   10.52 
  -1   5 -17  107.77   10.59 
  -1   5 -17  107.06   11.51 
  -1   5 -17  126.29   11.79 
  -1  -5 -17  100.89   11.58 
  -1  -5 -17  105.31   11.93 
  -1   5 -17  119.62   11.79 
  -1   5 -17  107.06   11.09 
   1   5  18  312.64   37.33 
   1   5  18  334.10   41.25 
   1   5  18  310.88   39.71 
   1  -5  18  317.34   35.57 
   1  -5  18  369.40   43.08 
   1  -5  18  244.37   30.31 
   1  -5  18  358.87   40.34 
  -1   5 -18  323.23   34.73 
  -1   5 -18  314.95   32.91 
  -1   5 -18  337.19   36.41 
  -1  -5 -18  313.27   33.54 
  -1  -5 -18  291.24   29.12 
  -1   5 -18  308.71   33.19 
  -1  -5 -18  313.20   34.45 
   1  -5  19   28.27    5.68 
   1  -5  19   33.12    4.98 
   1   5  19   27.71    4.77 
   1   5  19   29.68    4.14 
   1  -5  19   28.98    4.70 
   1   5  19   28.49    4.77 
   1  -5  19   30.17    3.72 
  -1  -5 -19   27.71    3.09 
  -1   5 -19   29.75    3.23 
  -1   5 -19   28.77    3.02 
  -1  -5 -19   32.55    3.51 
  -1   5 -19   33.61    4.42 
  -1   5 -19   29.89    3.09 
  -1  -5 -19   30.87    3.23 
   1   5  20  166.77   19.86 
   1   5  20  205.15   21.61 
   1  -5  20  161.44   17.47 
   1  -5  20  170.49   18.24 
   1  -5  20  210.97   24.14 
  -1   5 -20  191.40   17.54 
  -1  -5 -20  192.45   18.80 
  -1   5 -20  198.48   19.57 
  -1  -5 -20  177.72   17.40 
  -1   5 -20  187.89   18.10 
   1   6 -20   24.49    2.53 
   1   6 -20   30.17    3.51 
   1  -6 -20   25.26    2.81 
   1  -6 -20   22.80    2.46 
   1   6 -20   26.45    3.30 
  -1  -6  20   25.19    4.70 
  -1  -6  20   24.98    3.65 
  -1   6  20   24.28    4.49 
  -1   6  20   24.77    3.93 
   1   6 -19  236.44   24.63 
   1  -6 -19  220.02   21.54 
   1  -6 -19  230.97   24.35 
   1   6 -19  232.58   23.85 
   1   6 -19  227.67   22.45 
   1   6 -19  225.50   22.59 
  -1   6  19  211.74   23.29 
  -1   6  19  225.50   26.03 
  -1  -6  19  250.26   26.80 
  -1  -6  19  232.79   25.61 
  -1  -6  19  223.81   26.59 
   1  -6 -18  112.19   11.16 
   1   6 -18  140.88   14.17 
   1   6 -18  130.92   12.49 
   1   6 -18  117.52   11.58 
   1  -6 -18  122.78   12.84 
   1   6 -18  134.36   13.82 
   1   6 -18  130.15   13.82 
  -1  -6  18  132.39   14.59 
  -1  -6  18  140.39   15.79 
  -1   6  18   82.02   10.59 
  -1   6  18  123.62   13.68 
  -1   6  18  125.87   18.24 
  -1   6  18  127.83   14.94 
  -1   6  18   87.63   11.02 
  -1  -6  18  141.93   14.66 
  -1   6  18  122.78   12.98 
   1   6 -17  180.52   20.21 
   1  -6 -17  296.57   30.87 
   1   6 -17  259.03   25.47 
   1  -6 -17  257.07   26.80 
   1   6 -17  269.00   26.94 
   1   6 -17  243.04   26.66 
   1   6 -17  189.92   21.68 
   1   6 -17  277.98   27.50 
   1   6 -17  218.90   22.10 
   1  -6 -17  252.93   24.84 
  -1  -6  17  240.09   26.31 
  -1   6  17  255.95   33.19 
  -1  -6  17  244.93   26.45 
  -1   6  17  251.46   27.85 
  -1   6  17  270.26   30.52 
  -1   6  17  233.21   26.17 
  -1  -6  17  251.74   26.17 
  -1  -6  17  230.34   25.47 
  -1   6  17  247.39   26.59 
   1   6 -16  349.47   34.17 
   1   6 -16  311.23   34.94 
   1   6 -16  314.88   34.87 
   1  -6 -16  314.25   33.61 
   1   6 -16  304.15   30.94 
   1   6 -16  269.70   27.43 
   1   6 -16  306.74   32.55 
   1  -6 -16  310.53   34.66 
   1   6 -16  268.43   28.63 
   1   6 -16  295.45   30.10 
  -1   6  16  353.47   36.55 
  -1  -6  16  289.48   31.64 
  -1  -6  16  353.12   39.92 
  -1   6  16  281.20   32.20 
  -1  -6  16  311.86   34.24 
  -1   6  16  328.21   37.33 
  -1   6  16  299.94   39.08 
  -1   6  16  301.69   37.19 
  -1   6  16  295.52   37.19 
  -1   6  16  291.73   33.68 
   1   6 -15   18.10    2.46 
   1  -6 -15   25.54    2.88 
   1   6 -15   26.52    4.91 
   1   6 -15   24.63    3.16 
   1   6 -15   33.82    4.28 
   1   6 -15   26.17    4.98 
   1   6 -15   24.28    3.93 
   1  -6 -15   23.36    3.30 
   1   6 -15   22.87    3.16 
  -1   6  15   27.50    3.44 
  -1   6  15   26.66    5.12 
  -1   6  15   22.66    6.81 
  -1   6  15   29.47    8.70 
  -1   6  15   26.45    6.74 
  -1  -6  15   27.78    4.84 
  -1   6  15   24.70    5.47 
  -1  -6  15   29.61    5.33 
  -1  -6  15   24.35    4.21 
  -1   6  15   25.68    4.84 
   1   6 -14  102.29    9.68 
   1   6 -14   89.38   10.95 
   1  -6 -14   93.10   10.73 
   1   6 -14  107.56   15.93 
   1  -6 -14   97.17   13.82 
   1   6 -14  105.45   12.00 
   1   6 -14  149.37   12.21 
   1   6 -14   88.19    8.77 
   1   6 -14   84.19    7.79 
   1  -6 -14   91.70    9.47 
   1   6 -14   85.81   10.38 
   1   6 -14   81.04   15.15 
   1   6 -14   91.70    9.82 
  -1   6  14  100.47   12.56 
  -1   6  14   88.33    9.82 
  -1  -6  14  102.08   11.30 
  -1  -6  14  103.28   15.37 
  -1   6  14   94.30   21.19 
  -1   6  14  101.24   18.73 
  -1   6  14   87.77    9.26 
  -1   6  14   81.25   11.16 
  -1   6  14   96.54   11.16 
  -1   6  14   76.12    8.56 
  -1   6  14  108.75   17.33 
  -1  -6  14  124.25   13.54 
  -1  -6  14   91.91   10.59 
   1   6 -13  118.57   11.51 
   1   6 -13  102.64   10.73 
   1   6 -13  124.61   11.72 
   1  -6 -13  146.07   13.89 
   1  -6 -13  125.87   11.72 
   1   6 -13  132.46   13.12 
   1   6 -13  122.43   11.58 
   1   6 -13  125.38   11.37 
   1   6 -13   86.09    9.61 
   1   6 -13  140.53   14.03 
   1   6 -13  117.66   13.68 
  -1   6  13  132.11   12.84 
  -1   6  13  136.32   16.84 
  -1   6  13  133.73   13.54 
  -1   6  13  123.20   17.54 
  -1   6  13  106.01   18.38 
  -1   6  13  123.34   14.52 
  -1  -6  13  112.19   13.12 
  -1   6  13  125.59   14.31 
  -1   6  13  122.71   13.61 
  -1  -6  13  113.17   12.63 
  -1  -6  13  113.38   12.21 
  -1  -6  13  137.16   17.96 
   1   6 -12   67.85    7.86 
   1   6 -12   98.86    9.40 
   1   6 -12   85.88    8.00 
   1  -6 -12   54.37    5.33 
   1   6 -12   69.74    6.38 
   1  -6 -12   83.00    7.16 
   1   6 -12   54.73    6.24 
   1   6 -12   68.48    8.63 
   1   6 -12   62.02    6.81 
   1  -6 -12   69.18    9.33 
   1   6 -12   76.47    6.81 
   1   6 -12   57.32    9.26 
   1  -6 -12   61.81    8.42 
  -1   6  12   75.63    7.79 
  -1   6  12   88.19    8.42 
  -1   6  12   63.78   12.56 
  -1   6  12   72.27   10.45 
  -1   6  12   82.72    9.19 
  -1   6  12   53.39    5.75 
  -1   6  12   62.51    7.30 
  -1  -6  12   72.20    6.95 
  -1  -6  12   82.44   10.45 
  -1   6  12   69.88   10.17 
  -1  -6  12   71.91    9.33 
   1   6 -11  436.89   45.32 
   1   6 -11  752.40   73.18 
   1   6 -11  371.99   38.73 
   1  -6 -11  410.44   46.10 
   1  -6 -11  390.23   46.94 
   1  -6 -11  362.24   38.59 
   1   6 -11  410.23   49.60 
   1   6 -11  395.99   43.64 
   1   6 -11  353.33   38.31 
   1   6 -11  345.75   38.17 
   1   6 -11  355.29   45.04 
   1   6 -11  420.61   44.69 
   1  -6 -11  429.94   44.06 
  -1  -6  11  439.13   51.36 
  -1   6  11  420.96   44.20 
  -1   6  11  331.58   42.24 
  -1   6  11  408.05   48.76 
  -1   6  11  360.56   41.32 
  -1   6  11  360.91   49.74 
  -1   6  11  290.04   34.73 
  -1   6  11  411.21   48.20 
  -1   6  11  313.06   40.76 
  -1  -6  11  343.93   41.75 
  -1  -6  11  381.81   39.57 
  -1   6  11  395.92   40.83 
  -1   6  11  372.55   41.46 
   1   6 -10  361.68   38.03 
   1   6 -10  346.24   37.33 
   1   6 -10  442.71   45.60 
   1  -6 -10  403.84   47.01 
   1  -6 -10  424.68   43.43 
   1  -6 -10  412.19   45.53 
   1   6 -10  385.74   44.76 
   1   6 -10  386.30   39.78 
   1   6 -10  347.01   43.78 
   1   6 -10  400.20   46.45 
   1   6 -10  386.09   39.22 
   1   6 -10  350.10   37.33 
   1   6 -10  395.35   43.15 
   1   6 -10  399.49   43.08 
  -1  -6  10  380.69   44.41 
  -1   6  10  359.22   39.50 
  -1   6  10  394.02   43.22 
  -1   6  10  315.58   39.36 
  -1   6  10  446.01   47.78 
  -1   6  10  412.33   48.13 
  -1  -6  10  366.03   42.17 
  -1  -6  10  420.82   42.31 
  -1   6  10  324.49   36.27 
  -1   6  10  418.65   52.55 
  -1   6  10  397.39   43.71 
  -1   6  10  298.95   32.84 
  -1   6  10  379.15   55.01 
   1  -6  -9  155.48   15.08 
   1   6  -9  204.03   19.57 
   1  -6  -9  238.48   26.38 
   1   6  -9  200.17   20.21 
   1   6  -9  190.14   19.08 
   1   6  -9  290.82   27.08 
   1   6  -9  215.46   25.61 
   1   6  -9  206.20   22.03 
   1   6  -9  214.13   20.91 
   1  -6  -9  238.62   25.75 
   1   6  -9  210.83   27.01 
   1   6  -9  203.26   20.63 
   1   6  -9  227.81   23.43 
   1   6  -9  231.18   22.80 
  -1   6   9  238.34   25.82 
  -1   6   9  208.38   21.47 
  -1   6   9  256.02   23.15 
  -1   6   9  217.15   24.28 
  -1   6   9  235.81   22.03 
  -1   6   9  217.01   22.87 
  -1   6   9  217.78   25.12 
  -1   6   9  178.35   20.98 
  -1   6   9  216.80   31.50 
  -1   6   9  245.77   23.01 
  -1   6   9  249.14   22.52 
  -1  -6   9  242.47   25.89 
   1   6  -8  276.57   34.03 
   1   6  -8  286.26   29.96 
   1   6  -8  403.70   39.85 
   1   6  -8  354.31   34.87 
   1   6  -8  304.43   31.29 
   1   6  -8  269.63   28.70 
   1   6  -8  352.14   35.22 
   1   6  -8  385.32   36.83 
   1   6  -8  272.08   30.87 
   1  -6  -8  307.02   35.01 
   1   6  -8  330.46   36.97 
   1   6  -8  370.24   39.85 
   1   6  -8  308.99   31.57 
   1  -6  -8  328.49   36.48 
   1   6  -8  232.79   25.96 
   1   6  -8  318.95   31.57 
  -1   6   8  348.00   34.52 
  -1   6   8  495.96   46.80 
  -1   6   8  317.06   44.41 
  -1   6   8  349.40   36.41 
  -1   6   8  323.09   38.73 
  -1   6   8  295.24   29.96 
  -1  -6   8  382.09   41.96 
  -1   6   8  324.98   35.50 
  -1   6   8  347.58   34.94 
  -1   6   8  404.90   37.89 
  -1   6   8  276.71   32.55 
  -1   6   8  331.23   38.38 
   1  -6  -7  414.30   45.04 
   1   6  -7  328.63   34.73 
   1   6  -7  444.61   43.64 
   1   6  -7  296.85   37.26 
   1   6  -7  379.99   37.68 
   1   6  -7  418.44   47.43 
   1   6  -7  357.68   38.38 
   1   6  -7  441.24   44.83 
   1   6  -7  419.91   41.61 
   1   6  -7  415.21   41.89 
   1   6  -7  405.95   45.32 
   1  -6  -7  394.93   42.87 
   1   6  -7  356.35   39.99 
   1   6  -7  443.63   43.57 
   1   6  -7  480.39   50.23 
   1  -6  -7  417.10   45.96 
   1   6  -7  394.58   40.20 
  -1   6   7  403.49   47.36 
  -1   6   7  367.71   39.15 
  -1   6   7  323.72   33.19 
  -1   6   7  345.54   34.66 
  -1   6   7  367.99   46.38 
  -1  -6   7  489.37   52.06 
  -1   6   7  460.53   46.73 
  -1   6   7  328.42   33.54 
  -1   6   7  394.58   41.75 
  -1   6   7  379.78   37.47 
  -1  -6   7  413.18   43.64 
  -1   6   7  279.80   29.26 
  -1   6   7  341.89   42.31 
   1   6  -6  141.23   13.26 
   1   6  -6  160.32   13.89 
   1   6  -6  193.85   20.28 
   1  -6  -6  161.23   16.84 
   1   6  -6  144.95   13.40 
   1   6  -6  164.88   14.87 
   1   6  -6  131.97   13.12 
   1  -6  -6  163.33   16.91 
   1   6  -6  132.04   15.65 
   1   6  -6  153.93   16.35 
   1   6  -6  170.84   14.59 
   1   6  -6  163.40   14.52 
   1   6  -6  139.34   12.56 
   1   6  -6  140.46   14.03 
   1   6  -6  150.49   13.33 
  -1   6   6  170.77   19.43 
  -1   6   6  170.21   15.29 
  -1  -6   6  158.84   14.94 
  -1   6   6  148.67   13.05 
  -1   6   6  222.69   23.71 
  -1   6   6  164.18   16.28 
  -1   6   6  156.04   13.82 
  -1   6   6  183.40   15.15 
  -1   6   6  124.18   11.02 
  -1  -6   6  160.32   15.44 
  -1   6   6  105.94   10.31 
  -1   6   6  147.55   13.54 
  -1   6   6  155.05   19.01 
   1   6  -5  209.78   20.63 
   1   6  -5  249.63   29.89 
   1   6  -5  273.70   26.94 
   1   6  -5  238.83   22.52 
   1   6  -5  282.40   26.66 
   1   6  -5  239.04   23.57 
   1   6  -5  259.73   25.19 
   1   6  -5  255.88   23.78 
   1   6  -5  362.45   33.75 
   1  -6  -5  281.91   29.26 
   1   6  -5  286.04   31.22 
   1  -6  -5  260.72   27.08 
   1   6  -5  269.49   30.59 
   1   6  -5  281.98   27.92 
   1   6  -5  277.48   26.66 
  -1   6   5  213.71   20.07 
  -1  -6   5  283.24   26.94 
  -1   6   5  323.30   35.36 
  -1   6   5  263.80   32.48 
  -1   6   5  298.74   27.29 
  -1  -6   5  307.37   31.29 
  -1   6   5  235.11   24.56 
  -1   6   5  390.86   34.87 
  -1   6   5  236.44   26.73 
  -1   6   5  280.01   26.10 
  -1   6   5  304.43   28.84 
  -1   6   5  248.02   22.80 
  -1   6   5  270.05   26.94 
  -1   6   5  249.98   24.91 
  -1   6   5  335.09   34.24 
   1   6  -4  562.62   60.69 
   1   6  -4  544.59   58.09 
   1   6  -4  552.30   57.11 
   1  -6  -4  634.11   68.41 
   1   6  -4  428.89   47.71 
   1   6  -4  534.27   56.90 
   1   6  -4  429.17   48.41 
   1   6  -4  462.01   49.74 
   1   6  -4  589.07   69.53 
   1  -6  -4  617.83   69.25 
   1   6  -4  585.07   67.14 
   1  -6  -4  532.31   61.95 
   1   6  -4  504.03   55.57 
   1   6  -4  655.86   68.06 
   1   6  -4  553.50   65.18 
  -1   6   4  524.24   57.60 
  -1  -6   4  596.72   64.76 
  -1   6   4  626.18   72.69 
  -1   6   4  743.98   81.74 
  -1   6   4  704.76   72.55 
  -1   6   4  348.00   39.92 
  -1   6   4  391.15   42.94 
  -1   6   4  575.95   60.76 
  -1   6   4  547.39   58.79 
  -1   6   4  500.38   53.25 
  -1   6   4  565.00   58.93 
  -1   6   4  567.32   59.50 
  -1   6   4  515.33   67.14 
  -1  -6   4  504.45   53.67 
   1   6  -3  422.23   43.64 
   1   6  -3  472.46   48.41 
   1   6  -3  383.85   39.15 
   1  -6  -3  431.91   45.32 
   1  -6  -3  400.97   44.83 
   1   6  -3  424.54   48.83 
   1   6  -3  396.06   40.97 
   1   6  -3  557.50   57.04 
   1   6  -3  406.58   41.54 
   1   6  -3  411.98   42.80 
   1  -6  -3  472.60   50.94 
   1   6  -3  430.51   48.62 
   1   6  -3  432.68   50.02 
   1   6  -3  461.94   47.85 
  -1   6   3  419.98   44.34 
  -1   6   3  408.33   45.39 
  -1  -6   3  469.79   49.11 
  -1   6   3  405.74   49.53 
  -1   6   3  369.04   37.54 
  -1   6   3  546.76   54.44 
  -1   6   3  403.63   41.18 
  -1  -6   3  461.45   47.43 
  -1   6   3  443.77   44.62 
  -1   6   3  415.56   42.94 
  -1  -6   3  480.04   48.76 
  -1   6   3  415.28   42.87 
  -1   6   3  520.66   59.01 
  -1   6   3  339.93   35.64 
   1  -6  -2  605.98   69.74 
   1   6  -2  812.25   88.68 
   1   6  -2  692.98   82.79 
   1   6  -2  777.94   91.56 
   1   6  -2  513.58   61.32 
   1   6  -2  799.06   87.84 
   1   6  -2  772.05   92.26 
   1  -6  -2  742.51   89.38 
   1   6  -2  738.30   83.49 
   1   6  -2  727.85   88.82 
   1   6  -2  721.32   84.61 
   1   6  -2 1040.34  115.27 
  -1   6   2  754.09   84.82 
  -1   6   2  523.75   65.04 
  -1   6   2  770.36   92.19 
  -1   6   2  510.84   59.78 
  -1   6   2  779.90   86.72 
  -1   6   2  793.87   88.19 
  -1   6   2  931.24  102.08 
  -1   6   2  725.53   81.46 
  -1   6   2  740.83   92.33 
  -1   6   2  785.87   93.94 
  -1  -6   2  804.25   90.93 
  -1   6   2  691.99   78.23 
   1   6  -1  890.97  103.77 
   1   6  -1  719.01   90.16 
   1   6  -1  939.66  107.98 
   1   6  -1  812.67   94.93 
   1   6  -1  799.55   95.56 
   1  -6  -1  477.51   54.66 
   1  -6  -1  566.83   65.81 
   1   6  -1  652.28   80.26 
   1  -6  -1  765.17   92.89 
   1   6  -1  860.52  103.35 
  -1   6   1  741.67   87.00 
  -1   6   1  908.51   99.56 
  -1   6   1  680.98   80.05 
  -1   6   1  675.23   75.49 
  -1   6   1  720.55   80.82 
  -1   6   1  623.10   70.37 
  -1   6   1  881.43  105.52 
  -1   6   1  687.64   86.23 
  -1   6   1  964.43  105.59 
   1  -6   0  195.61   18.94 
   1   6   0  209.50   22.66 
   1   6   0  237.42   24.07 
   1   6   0  224.16   23.01 
   1   6   0  248.16   24.70 
   1   6   0  313.83   30.24 
   1   6   0  185.93   19.43 
   1  -6   0  225.22   20.63 
   1   6   0  225.22   27.29 
  -1   6   0  213.50   19.43 
  -1   6   0  222.20   23.57 
  -1   6   0  229.92   23.36 
  -1   6   0  226.06   23.22 
  -1   6   0  172.95   15.93 
  -1   6   0  191.82   21.19 
  -1   6   0  204.52   18.59 
  -1   6   0  220.16   23.08 
  -1   6   0  219.74   20.07 
  -1   6   0  196.94   17.89 
   1   6   1  133.66   13.12 
   1   6   1  121.66   17.26 
   1   6   1  125.73   13.05 
   1  -6   1  123.06   12.07 
   1  -6   1  118.15   10.52 
   1   6   1  111.91   12.07 
   1   6   1  115.06   11.37 
   1   6   1  115.98   12.35 
   1   6   1  148.53   14.80 
  -1   6  -1  106.71   10.95 
  -1   6  -1  116.61   10.31 
  -1   6  -1  116.54   12.35 
  -1   6  -1  120.11   10.38 
  -1   6  -1  120.54   10.59 
  -1   6  -1  134.43   11.58 
  -1   6  -1  139.27   13.96 
  -1   6  -1  131.76   14.03 
  -1   6  -1  172.17   15.44 
  -1   6  -1  115.34   10.17 
  -1   6  -1  128.46   11.44 
   1   6   2  291.45   32.20 
   1   6   2  240.79   24.98 
   1  -6   2  292.57   28.84 
   1   6   2  294.95   28.13 
   1   6   2  284.71   27.36 
   1   6   2  253.98   27.85 
   1  -6   2  273.28   24.49 
   1   6   2  261.91   27.85 
   1   6   2  401.60   36.27 
   1   6   2  275.94   28.42 
   1   6   2  262.89   34.17 
   1   6   2  303.23   29.61 
   1  -6   2  259.59   25.75 
  -1  -6  -2  281.98   27.71 
  -1   6  -2  301.34   34.24 
  -1   6  -2  304.92   29.05 
  -1   6  -2  279.45   29.26 
  -1   6  -2  320.98   29.54 
  -1   6  -2  280.92   27.92 
  -1   6  -2  259.66   24.28 
  -1   6  -2  234.20   25.96 
  -1   6  -2  249.70   23.57 
  -1   6  -2  280.50   27.29 
  -1   6  -2  237.49   22.87 
  -1   6  -2  194.91   18.31 
   1  -6   3  102.15    9.75 
   1   6   3   99.63   13.54 
   1   6   3   99.35   10.87 
   1   6   3  117.59   13.33 
   1   6   3  121.45    9.54 
   1   6   3  120.04   10.38 
   1   6   3   92.40    8.28 
   1   6   3  101.24    9.12 
   1   6   3   85.32   11.51 
  -1   6  -3   98.44    8.70 
  -1   6  -3  101.59    8.98 
  -1  -6  -3   94.72    9.54 
  -1   6  -3   97.24    8.28 
  -1   6  -3  109.17    9.12 
  -1   6  -3   99.98   12.35 
  -1   6  -3  112.75    9.61 
  -1  -6  -3   92.89    8.84 
  -1   6  -3  103.35    9.82 
  -1   6  -3   77.60    6.60 
  -1  -6  -3  105.87   10.03 
  -1   6  -3  109.10   10.10 
  -1   6  -3  115.55   10.03 
  -1   6  -3  100.61   11.37 
  -1   6  -3   95.63    8.98 
  -1   6  -3  135.48   12.63 
   1   6   4   71.00    7.23 
   1   6   4   86.93   10.73 
   1   6   4  102.08    8.21 
   1   6   4   69.04   10.31 
   1   6   4   69.88    7.44 
   1   6   4   74.44    5.96 
   1   6   4   74.37    8.00 
   1   6   4   91.07   11.65 
   1  -6   4   70.58    7.93 
   1   6   4   76.76    8.42 
   1   6   4   81.60    6.67 
   1  -6   4   75.56    7.58 
   1  -6   4   84.47    9.05 
   1   6   4   62.65    5.89 
  -1   6  -4   65.46    6.38 
  -1  -6  -4   78.16    8.07 
  -1   6  -4   76.40    6.67 
  -1   6  -4   74.44    6.45 
  -1   6  -4   79.35    6.38 
  -1   6  -4   88.05    8.49 
  -1   6  -4   78.23    7.51 
  -1   6  -4   67.14    5.89 
  -1   6  -4   68.27    9.26 
  -1   6  -4   68.48    8.42 
  -1  -6  -4   72.34    7.16 
  -1   6  -4   65.46    5.47 
  -1   6  -4   83.35    7.44 
  -1   6  -4   62.51    5.75 
  -1  -6  -4   90.79    8.63 
   1   6   5  561.00   65.18 
   1   6   5  696.69   80.82 
   1   6   5  682.03   85.60 
   1   6   5  802.99   89.38 
   1   6   5  656.98   78.51 
   1  -6   5  712.41   86.16 
   1  -6   5  632.43   80.40 
   1   6   5  614.96   86.51 
   1  -6   5  645.76   78.02 
   1   6   5  824.67   91.07 
   1   6   5 1193.57  143.69 
   1   6   5  653.33   80.33 
   1   6   5 1073.11  115.34 
   1   6   5  897.07  108.26 
  -1   6  -5  627.80   69.95 
  -1   6  -5  691.78   78.02 
  -1   6  -5  695.85   82.02 
  -1   6  -5  692.77   83.21 
  -1   6  -5  787.55   98.72 
  -1   6  -5  520.03   58.30 
  -1   6  -5  875.67  102.79 
  -1   6  -5  833.51   91.63 
  -1   6  -5  867.75   94.16 
  -1  -6  -5  753.95   87.63 
  -1   6  -5  733.95   83.84 
  -1   6  -5  744.96   83.63 
  -1  -6  -5  746.79   85.88 
  -1   6  -5  479.41   56.55 
  -1   6  -5  677.89   76.69 
   1   6   6  126.57   16.00 
   1   6   6   89.74   15.29 
   1  -6   6   89.60   11.65 
   1   6   6  120.96    9.68 
   1   6   6   71.77    7.51 
   1   6   6   79.49    9.82 
   1   6   6   93.52   10.38 
   1   6   6  122.01   15.15 
   1   6   6   86.93    9.82 
   1   6   6   95.35   10.10 
   1  -6   6  106.36   11.72 
   1   6   6   96.61    8.63 
   1  -6   6   90.30   10.24 
   1   6   6   82.86    6.88 
  -1   6  -6   72.27    6.45 
  -1   6  -6   93.66    8.00 
  -1   6  -6   72.76    7.02 
  -1   6  -6   91.77   11.51 
  -1   6  -6   97.45   10.38 
  -1  -6  -6   96.96    9.26 
  -1   6  -6   91.77   11.16 
  -1   6  -6   99.91    8.98 
  -1   6  -6   90.37    9.19 
  -1   6  -6   92.40    8.42 
  -1   6  -6  124.46   13.26 
  -1   6  -6  110.36    8.70 
  -1  -6  -6   95.84    9.12 
  -1   6  -6  108.26    8.77 
  -1   6  -6  117.10    9.82 
   1   6   7  161.16   16.70 
   1   6   7  130.01   17.61 
   1   6   7  189.71   24.70 
   1  -6   7  248.16   25.40 
   1   6   7  204.03   20.49 
   1  -6   7  200.52   24.84 
   1  -6   7  293.48   30.31 
   1   6   7  209.78   23.08 
   1   6   7  187.54   22.17 
   1   6   7  198.20   20.28 
   1   6   7  292.08   25.96 
   1   6   7  222.34   20.49 
   1   6   7  280.29   25.47 
   1   6   7  217.71   27.85 
  -1   6  -7  161.79   17.54 
  -1   6  -7  253.07   23.43 
  -1   6  -7  203.54   19.93 
  -1   6  -7  211.74   23.36 
  -1   6  -7  356.49   30.38 
  -1   6  -7  206.55   23.71 
  -1  -6  -7  233.07   23.78 
  -1   6  -7  223.04   20.70 
  -1   6  -7  222.41   20.91 
  -1   6  -7  263.24   28.49 
  -1   6  -7  218.76   20.91 
  -1  -6  -7  227.53   22.66 
  -1   6  -7  193.71   21.05 
  -1   6  -7  198.41   18.17 
  -1   6  -7  172.74   16.91 
   1   6   8  498.84   57.11 
   1  -6   8  481.44   61.95 
   1   6   8  486.77   55.43 
   1  -6   8  449.38   56.06 
   1   6   8  608.64   77.67 
   1   6   8  480.67   67.70 
   1  -6   8  529.08   62.86 
   1  -6   8  511.33   56.06 
   1   6   8  478.99   51.71 
   1   6   8  492.95   61.18 
   1   6   8  533.50   65.74 
   1   6   8  480.25   51.22 
   1   6   8  469.72   53.04 
   1   6   8  543.74   59.08 
   1   6   8  433.45   53.25 
  -1  -6  -8  518.63   58.86 
  -1   6  -8  399.35   52.90 
  -1   6  -8  515.96   54.23 
  -1   6  -8  477.72   54.23 
  -1   6  -8  509.16   55.15 
  -1   6  -8  565.91   67.78 
  -1   6  -8  427.35   48.83 
  -1   6  -8  460.11   54.58 
  -1   6  -8  506.14   60.69 
  -1   6  -8  424.61   46.80 
  -1   6  -8  631.52   66.37 
  -1   6  -8  520.45   56.90 
  -1  -6  -8  537.43   60.55 
  -1   6  -8  613.20   63.21 
  -1   6  -8  746.44   78.16 
   1   6   9   99.14   13.33 
   1  -6   9  102.43   12.98 
   1   6   9  105.17   18.73 
   1   6   9  109.87   10.52 
   1   6   9   80.75    9.47 
   1   6   9  103.14    9.54 
   1  -6   9  155.97   13.05 
   1   6   9   84.89   10.24 
   1   6   9  141.65   12.70 
   1   6   9   95.21    9.96 
   1   6   9  101.17   13.33 
   1  -6   9  110.29   13.89 
   1  -6   9  112.61   15.86 
   1   6   9   93.94   11.93 
   1   6   9   89.10   14.24 
  -1   6  -9  111.63   10.87 
  -1   6  -9  126.36   11.72 
  -1   6  -9  122.15   10.59 
  -1  -6  -9  114.01   11.72 
  -1   6  -9   86.93   10.52 
  -1   6  -9   89.31    8.00 
  -1   6  -9  109.73   11.51 
  -1   6  -9   83.21    8.91 
  -1   6  -9  111.63   10.17 
  -1   6  -9  105.73   12.77 
  -1   6  -9   97.80    9.82 
  -1   6  -9  108.47   14.17 
  -1   6  -9  104.82   12.98 
  -1  -6  -9  102.86   12.07 
  -1   6  -9  101.03   12.21 
   1   6  10  744.19   92.54 
   1   6  10  655.30   84.40 
   1  -6  10  744.33   96.61 
   1   6  10  508.31   78.37 
   1   6  10  567.67   68.41 
   1  -6  10  669.05   92.68 
   1   6  10  739.84   89.45 
   1   6  10  655.44   92.68 
   1   6  10  691.22   83.21 
   1  -6  10  844.94  105.52 
   1  -6  10  687.71   81.46 
   1   6  10  703.57   93.03 
   1   6  10  852.66  112.61 
   1   6  10  690.03   82.23 
   1  -6  10  759.35   87.28 
  -1  -6 -10  751.00   93.38 
  -1   6 -10  654.95   77.39 
  -1   6 -10  833.44  108.47 
  -1   6 -10  787.27   92.89 
  -1   6 -10  635.58   76.33 
  -1   6 -10  518.98   62.09 
  -1   6 -10  802.01   90.23 
  -1   6 -10  663.16   75.98 
  -1   6 -10  709.46   91.84 
  -1   6 -10  765.31   88.33 
  -1   6 -10  726.79   83.84 
  -1   6 -10  696.55   92.40 
  -1   6 -10  710.66   88.54 
  -1   6 -10 1100.47  122.15 
   1  -6  11  291.59   34.24 
   1   6  11  302.18   42.24 
   1  -6  11  291.52   41.25 
   1   6  11  434.78   43.29 
   1   6  11  378.45   41.25 
   1   6  11  309.90   50.02 
   1   6  11  308.15   34.45 
   1   6  11  282.82   31.50 
   1  -6  11  278.61   31.15 
   1   6  11  290.39   37.40 
   1  -6  11  387.85   40.27 
   1   6  11  308.43   40.27 
   1   6  11  273.56   39.29 
   1  -6  11  337.54   41.25 
   1   6  11  311.37   33.26 
   1  -6  11  301.76   32.20 
  -1   6 -11  324.77   33.26 
  -1   6 -11  303.58   39.57 
  -1   6 -11  313.83   39.57 
  -1   6 -11  297.62   36.20 
  -1   6 -11  276.15   30.17 
  -1   6 -11  347.36   35.85 
  -1   6 -11  348.42   34.31 
  -1   6 -11  301.41   31.08 
  -1  -6 -11  269.63   34.66 
  -1  -6 -11  329.19   32.34 
  -1   6 -11  331.72   35.92 
  -1   6 -11  287.66   29.33
[truncated: 2,386,368 more chars]
